# Supplementary material for: 1-(1-Benzyl-1H-benzimidazol-2-yl)ethanone
Source: Acta Crystallogr Sect E Struct Rep Online. 2012 Nov 14;68(Pt 12):o3340. doi: 10.1107/S1600536812043875 (PMC3588942; doi:10.1107/S1600536812043875)
Supplement: Supplementary file 1 [file e-68-o3340-sup1.cif]

##############################################################################
#                                                                            #
# This CIF contains the data in a paper accepted for publication in          #
# Acta Crystallographica Section E. It conforms to the requirements of       #
# Notes for Authors for Acta Crystallographica Section E, and has been       #
# peer reviewed under the auspices of the IUCr Commission on Journals.       #
#                                                                            #
# Full details of the Crystallographic Information File format               #
# are given in the paper "The Crystallographic Information File (CIF):       #
# a New Standard Archive File for Crystallography" by S. R. Hall, F. H.      #
# Allen and I. D. Brown [Acta Cryst. (1991), A47, 655-685].                  #
#                                                                            #
# The current version of the core CIF dictionary is obtainable from          #
# ftp://ftp.iucr.org/pub/cif_core.dic.                                       #
#                                                                            #
# Software is freely available for graphical display of the structure(s)     #
# in this CIF. For information consult the CIF software page                 #
# http://www.iucr.org/resources/cif/software.                                #
#                                                                            #
# This file may be used for bona fide research purposes within the           #
# scientific community so long as proper attribution is given to the journal # 
# article from which it was obtained.                                        #
#                                                                            #
##############################################################################
data_I
_audit_creation_method     SHELXL-97
_chemical_name_systematic
;
1-(1-Benzyl-1<i>H</i>-benzimidazol-2-yl)ethanone
;
_chemical_name_common     ?
_chemical_formula_moiety     'C16 H14 N2 O'
_chemical_formula_sum     'C16 H14 N2 O'
_chemical_formula_iupac     'C16 H14 N2 O'
_chemical_formula_weight     250.29
_chemical_melting_point     ?
_symmetry_cell_setting     triclinic
_symmetry_space_group_name_H-M     'P -1'
_symmetry_space_group_name_Hall     '-P 1'
loop_
    _symmetry_equiv_pos_as_xyz
    'x, y, z'
    '-x, -y, -z'
_cell_length_a     6.1307(10)
_cell_length_b     6.5226(12)
_cell_length_c     34.739(6)
_cell_angle_alpha     90.021(3)
_cell_angle_beta     92.749(3)
_cell_angle_gamma     110.674(3)
_cell_volume     1298.0(4)
_cell_formula_units_Z     4
_cell_measurement_reflns_used     3788
_cell_measurement_theta_min     2.94
_cell_measurement_theta_max     28.31
_cell_measurement_temperature     293(2)
_exptl_crystal_description     block
_exptl_crystal_colour     colorless
_exptl_crystal_size_max     0.28
_exptl_crystal_size_mid     0.24
_exptl_crystal_size_min     0.19
_exptl_crystal_density_diffrn     1.281
_exptl_crystal_density_meas     ?
_exptl_crystal_density_method     'not measured'
_exptl_crystal_F_000     528
_exptl_absorpt_coefficient_mu     0.081
_exptl_absorpt_correction_type     multi-scan
_exptl_absorpt_process_details     '(SADABS; Bruker, 2005)'
_exptl_absorpt_correction_T_min     0.9775
_exptl_absorpt_correction_T_max     0.9847
_exptl_special_details     ?
_diffrn_ambient_temperature     293(2)
_diffrn_radiation_type     MoK\a
_diffrn_radiation_wavelength     0.71073
_diffrn_radiation_source     'fine-focus sealed tube'
_diffrn_radiation_monochromator     graphite
_diffrn_measurement_device_type     'Brucker APEXII CCD area-detector'
_diffrn_measurement_method     '\f and \w scans'
_diffrn_detector_area_resol_mean     ?
_diffrn_reflns_number     6666
_diffrn_reflns_av_R_equivalents     0.0612
_diffrn_reflns_av_sigmaI/netI     0.0475
_diffrn_reflns_theta_min     2.35
_diffrn_reflns_theta_max     25.05
_diffrn_reflns_theta_full     25.05
_diffrn_measured_fraction_theta_max     0.981
_diffrn_measured_fraction_theta_full     0.981
_diffrn_reflns_limit_h_min     -7
_diffrn_reflns_limit_h_max     5
_diffrn_reflns_limit_k_min     -6
_diffrn_reflns_limit_k_max     7
_diffrn_reflns_limit_l_min     -41
_diffrn_reflns_limit_l_max     40
_diffrn_standards_number     ?
_diffrn_standards_interval_count     ?
_diffrn_standards_interval_time     ?
_diffrn_standards_decay_%     ?
_refine_special_details
;
Refinement of <i>F</i>^2^ against ALL reflections. The weighted <i>R</i>-factor
<i>wR</i> and goodness of fit <i>S</i> are based on <i>F</i>^2^, conventional
<i>R</i>-factors <i>R</i> are based on <i>F</i>, with <i>F</i> set to zero for
negative <i>F</i>^2^. The threshold expression of <i>F</i>^2^ >
\s(<i>F</i>^2^) is used only for calculating <i>R</i>-factors(gt) <i>etc</i>.
and is not relevant to the choice of reflections for refinement.
<i>R</i>-factors based on <i>F</i>^2^ are statistically about twice as large
as those based on <i>F</i>, and <i>R</i>- factors based on ALL data will be
even larger.
;
_reflns_number_total     4523
_reflns_number_gt     3775
_reflns_threshold_expression     I>2\s(I)
_refine_ls_structure_factor_coef     Fsqd
_refine_ls_matrix_type     full
_refine_ls_R_factor_all     0.0779
_refine_ls_R_factor_gt     0.0680
_refine_ls_wR_factor_gt     0.1818
_refine_ls_wR_factor_ref     0.1891
_refine_ls_goodness_of_fit_ref     1.047
_refine_ls_restrained_S_all     1.047
_refine_ls_number_reflns     4523
_refine_ls_number_parameters     345
_refine_ls_number_restraints     0
_refine_ls_hydrogen_treatment     constr
_refine_ls_weighting_scheme     calc
_refine_ls_weighting_details
              'w=1/[\s^2^(Fo^2^)+(0.0800P)^2^+1.3353P] where P=(Fo^2^+2Fc^2^)/3'
_atom_sites_solution_hydrogens     geom
_atom_sites_solution_primary     direct
_atom_sites_solution_secondary     difmap
_refine_ls_shift/su_max     0.009
_refine_ls_shift/su_mean     0.000
_refine_diff_density_max     0.226
_refine_diff_density_min     -0.294
_refine_ls_extinction_method     none
_refine_ls_extinction_coef     ?
loop_
    _atom_type_symbol
    _atom_type_description
    _atom_type_scat_dispersion_real
    _atom_type_scat_dispersion_imag
    _atom_type_scat_source
    'C' 'C' 0.0033 0.0016
                         'International Tables Vol C Tables 4.2.6.8 and 6.1.1.4'
    'H' 'H' 0.0000 0.0000
                         'International Tables Vol C Tables 4.2.6.8 and 6.1.1.4'
    'N' 'N' 0.0061 0.0033
                         'International Tables Vol C Tables 4.2.6.8 and 6.1.1.4'
    'O' 'O' 0.0106 0.0060
                         'International Tables Vol C Tables 4.2.6.8 and 6.1.1.4'
_computing_data_collection     'APEX2 (Bruker, 2005)'
_computing_cell_refinement     'SAINT (Bruker, 2005)'
_computing_data_reduction     'SAINT (Bruker, 2005)'
_computing_structure_solution     'SHELXS97 (Sheldrick, 2008)'
_computing_structure_refinement     'SHELXL97 (Sheldrick, 2008)'
_computing_molecular_graphics     'SHELXTL (Sheldrick, 2008)'
_computing_publication_material     'SHELXTL (Sheldrick, 2008)'
loop_
    _atom_site_type_symbol
    _atom_site_label
    _atom_site_fract_x
    _atom_site_fract_y
    _atom_site_fract_z
    _atom_site_U_iso_or_equiv
    _atom_site_adp_type
    _atom_site_calc_flag
    _atom_site_refinement_flags
    _atom_site_occupancy
    _atom_site_symmetry_multiplicity
    _atom_site_disorder_assembly
    _atom_site_disorder_group
    N N2 0.2590(4) 0.5385(4) 0.04941(6) 0.0375(5) Uani d . 1 1 . .
    N N1 0.3603(4) 0.6559(4) 0.11075(6) 0.0387(5) Uani d . 1 1 . .
    C C9 0.2089(5) 0.7550(4) 0.09724(8) 0.0360(6) Uani d . 1 1 . .
    C C4 0.1469(5) 0.6810(4) 0.05892(8) 0.0349(6) Uani d . 1 1 . .
    O O1 0.6433(4) 0.3837(4) 0.11196(7) 0.0618(7) Uani d . 1 1 . .
    C C3 0.3821(5) 0.5266(5) 0.08078(8) 0.0374(6) Uani d . 1 1 . .
    C C11 0.3396(5) 0.4803(5) 0.17452(8) 0.0431(7) Uani d . 1 1 . .
    C C8 0.1216(6) 0.9027(5) 0.11414(9) 0.0457(7) Uani d . 1 1 . .
    H H8 0.1639 0.9531 0.1394 0.055 Uiso calc R 1 1 . .
    C C10 0.4598(6) 0.6760(5) 0.15034(8) 0.0478(7) Uani d . 1 1 . .
    H H10A 0.4493 0.8061 0.1624 0.057 Uiso calc R 1 1 . .
    H H10B 0.6239 0.6952 0.1497 0.057 Uiso calc R 1 1 . .
    C C5 -0.0061(5) 0.7522(5) 0.03642(8) 0.0415(7) Uani d . 1 1 . .
    H H5 -0.0477 0.7043 0.0110 0.050 Uiso calc R 1 1 . .
    C C2 0.5329(5) 0.3922(5) 0.08265(9) 0.0426(7) Uani d . 1 1 . .
    C C1 0.5351(6) 0.2674(5) 0.04673(10) 0.0533(8) Uani d . 1 1 . .
    H H1A 0.6700 0.2249 0.0478 0.080 Uiso calc R 1 1 . .
    H H1B 0.5401 0.3581 0.0248 0.080 Uiso calc R 1 1 . .
    H H1C 0.3965 0.1388 0.0445 0.080 Uiso calc R 1 1 . .
    C C6 -0.0931(6) 0.8958(5) 0.05327(9) 0.0481(7) Uani d . 1 1 . .
    H H6 -0.1964 0.9448 0.0389 0.058 Uiso calc R 1 1 . .
    C C7 -0.0307(6) 0.9703(5) 0.09136(10) 0.0497(8) Uani d . 1 1 . .
    H H7 -0.0933 1.0679 0.1017 0.060 Uiso calc R 1 1 . .
    C C16 0.0981(6) 0.3821(5) 0.17316(9) 0.0487(7) Uani d . 1 1 . .
    H H16 0.0072 0.4360 0.1568 0.058 Uiso calc R 1 1 . .
    C C12 0.4703(7) 0.3977(7) 0.19917(9) 0.0612(9) Uani d . 1 1 . .
    H H12 0.6322 0.4621 0.2005 0.073 Uiso calc R 1 1 . .
    C C13 0.3631(8) 0.2209(8) 0.22184(11) 0.0769(12) Uani d . 1 1 . .
    H H13 0.4536 0.1660 0.2381 0.092 Uiso calc R 1 1 . .
    C C14 0.1242(8) 0.1247(7) 0.22070(10) 0.0694(11) Uani d . 1 1 . .
    H H14 0.0527 0.0070 0.2364 0.083 Uiso calc R 1 1 . .
    C C15 -0.0081(7) 0.2042(6) 0.19608(10) 0.0605(9) Uani d . 1 1 . .
    H H15 -0.1699 0.1382 0.1948 0.073 Uiso calc R 1 1 . .
    N N3 0.2918(4) 0.1314(4) 0.38915(6) 0.0382(5) Uani d . 1 1 . .
    N N4 0.2276(4) 0.0279(4) 0.45054(6) 0.0373(5) Uani d . 1 1 . .
    C C25 0.1488(5) 0.2343(4) 0.40291(8) 0.0365(6) Uani d . 1 1 . .
    C C20 0.1103(5) 0.1685(4) 0.44105(7) 0.0343(6) Uani d . 1 1 . .
    O O2 0.5754(4) -0.1398(4) 0.38807(7) 0.0604(6) Uani d . 1 1 . .
    C C19 0.3329(5) 0.0094(4) 0.41922(8) 0.0367(6) Uani d . 1 1 . .
    C C27 0.2311(5) -0.0590(5) 0.32567(8) 0.0420(7) Uani d . 1 1 . .
    C C21 -0.0289(5) 0.2441(5) 0.46367(8) 0.0420(7) Uani d . 1 1 . .
    H H21 -0.0546 0.2018 0.4891 0.050 Uiso calc R 1 1 . .
    C C26 0.3662(5) 0.1418(5) 0.34957(8) 0.0463(7) Uani d . 1 1 . .
    H H26A 0.5306 0.1609 0.3502 0.056 Uiso calc R 1 1 . .
    H H26B 0.3482 0.2689 0.3374 0.056 Uiso calc R 1 1 . .
    C C18 0.4815(5) -0.1260(5) 0.41743(9) 0.0429(7) Uani d . 1 1 . .
    C C24 0.0503(5) 0.3784(5) 0.38595(8) 0.0447(7) Uani d . 1 1 . .
    H H24 0.0760 0.4228 0.3606 0.054 Uiso calc R 1 1 . .
    C C17 0.5069(6) -0.2427(5) 0.45347(10) 0.0511(8) Uani d . 1 1 . .
    H H17A 0.3755 -0.3767 0.4548 0.077 Uiso calc R 1 1 . .
    H H17B 0.5136 -0.1511 0.4755 0.077 Uiso calc R 1 1 . .
    H H17C 0.6479 -0.2751 0.4533 0.077 Uiso calc R 1 1 . .
    C C28 0.3418(7) -0.1542(6) 0.30162(9) 0.0580(9) Uani d . 1 1 . .
    H H28 0.5033 -0.0937 0.3005 0.070 Uiso calc R 1 1 . .
    C C32 -0.0115(6) -0.1540(6) 0.32685(9) 0.0495(8) Uani d . 1 1 . .
    H H32 -0.0909 -0.0935 0.3429 0.059 Uiso calc R 1 1 . .
    C C23 -0.0862(6) 0.4507(5) 0.40859(9) 0.0479(7) Uani d . 1 1 . .
    H H23 -0.1541 0.5471 0.3984 0.058 Uiso calc R 1 1 . .
    C C22 -0.1260(6) 0.3834(5) 0.44664(9) 0.0483(7) Uani d . 1 1 . .
    H H22 -0.2214 0.4349 0.4609 0.058 Uiso calc R 1 1 . .
    C C31 -0.1339(7) -0.3367(6) 0.30447(11) 0.0619(9) Uani d . 1 1 . .
    H H31 -0.2954 -0.3985 0.3055 0.074 Uiso calc R 1 1 . .
    C C29 0.2199(8) -0.3370(7) 0.27911(10) 0.0714(11) Uani d . 1 1 . .
    H H29 0.2983 -0.3982 0.2630 0.086 Uiso calc R 1 1 . .
    C C30 -0.0193(8) -0.4277(7) 0.28074(11) 0.0697(11) Uani d . 1 1 . .
    H H30 -0.1030 -0.5510 0.2657 0.084 Uiso calc R 1 1 . .
loop_
    _atom_site_aniso_label
    _atom_site_aniso_U_11
    _atom_site_aniso_U_22
    _atom_site_aniso_U_33
    _atom_site_aniso_U_12
    _atom_site_aniso_U_13
    _atom_site_aniso_U_23
    N2 0.0412(13) 0.0429(12) 0.0320(12) 0.0194(10) 0.0003(10) 0.0024(9)
    N1 0.0393(13) 0.0487(13) 0.0301(12) 0.0185(11) -0.0017(10) 0.0009(10)
    C9 0.0356(14) 0.0407(14) 0.0315(14) 0.0131(12) 0.0028(11) 0.0027(11)
    C4 0.0361(14) 0.0363(13) 0.0326(13) 0.0132(11) 0.0029(11) 0.0035(11)
    O1 0.0563(14) 0.0921(18) 0.0516(14) 0.0450(14) -0.0029(11) 0.0094(12)
    C3 0.0351(14) 0.0423(14) 0.0358(14) 0.0149(12) 0.0023(11) 0.0040(11)
    C11 0.0473(17) 0.0631(18) 0.0257(13) 0.0283(15) -0.0018(12) -0.0035(12)
    C8 0.0525(18) 0.0479(16) 0.0392(16) 0.0208(14) 0.0034(13) -0.0027(13)
    C10 0.0443(17) 0.0619(19) 0.0340(15) 0.0162(14) -0.0093(13) -0.0031(13)
    C5 0.0471(17) 0.0460(16) 0.0345(14) 0.0211(13) -0.0027(12) 0.0053(12)
    C2 0.0354(15) 0.0516(17) 0.0443(17) 0.0196(13) 0.0040(13) 0.0078(13)
    C1 0.059(2) 0.0536(18) 0.058(2) 0.0321(16) 0.0067(16) 0.0002(15)
    C6 0.0492(18) 0.0515(17) 0.0515(18) 0.0278(15) 0.0000(14) 0.0079(14)
    C7 0.0538(19) 0.0478(17) 0.0553(19) 0.0271(15) 0.0085(15) 0.0009(14)
    C16 0.0509(18) 0.0628(19) 0.0368(16) 0.0259(16) -0.0005(13) 0.0005(14)
    C12 0.058(2) 0.096(3) 0.0390(17) 0.039(2) 0.0002(15) 0.0114(17)
    C13 0.085(3) 0.111(3) 0.054(2) 0.057(3) 0.007(2) 0.030(2)
    C14 0.095(3) 0.076(2) 0.046(2) 0.040(2) 0.0195(19) 0.0160(17)
    C15 0.058(2) 0.067(2) 0.057(2) 0.0204(17) 0.0105(16) -0.0019(17)
    N3 0.0403(13) 0.0476(13) 0.0287(11) 0.0178(11) 0.0051(9) 0.0045(9)
    N4 0.0401(13) 0.0428(13) 0.0325(12) 0.0188(10) 0.0039(10) 0.0037(9)
    C25 0.0363(14) 0.0391(14) 0.0344(14) 0.0136(12) 0.0019(11) 0.0017(11)
    C20 0.0379(14) 0.0357(13) 0.0296(13) 0.0130(11) 0.0022(11) 0.0015(10)
    O2 0.0567(14) 0.0883(17) 0.0514(14) 0.0436(13) 0.0108(11) -0.0015(12)
    C19 0.0355(14) 0.0406(14) 0.0349(14) 0.0149(12) 0.0010(11) 0.0024(11)
    C27 0.0492(17) 0.0603(18) 0.0256(13) 0.0303(14) 0.0049(12) 0.0091(12)
    C21 0.0478(17) 0.0451(16) 0.0370(15) 0.0205(13) 0.0069(12) 0.0013(12)
    C26 0.0446(17) 0.0598(18) 0.0353(15) 0.0181(14) 0.0120(13) 0.0125(13)
    C18 0.0364(15) 0.0513(17) 0.0436(17) 0.0190(13) -0.0001(13) -0.0014(13)
    C24 0.0523(18) 0.0495(16) 0.0349(15) 0.0219(14) -0.0015(13) 0.0072(12)
    C17 0.0552(19) 0.0553(18) 0.0538(19) 0.0334(16) 0.0008(15) 0.0070(14)
    C28 0.062(2) 0.092(3) 0.0353(16) 0.046(2) 0.0044(15) 0.0034(16)
    C32 0.0486(18) 0.065(2) 0.0413(16) 0.0274(16) 0.0057(13) 0.0009(14)
    C23 0.0519(18) 0.0477(17) 0.0516(18) 0.0275(14) -0.0025(14) 0.0054(14)
    C22 0.0525(18) 0.0511(17) 0.0502(18) 0.0288(15) 0.0056(14) -0.0019(14)
    C31 0.058(2) 0.071(2) 0.057(2) 0.0253(18) -0.0066(17) 0.0025(17)
    C29 0.095(3) 0.099(3) 0.0431(19) 0.063(3) -0.0003(19) -0.0115(19)
    C30 0.089(3) 0.079(3) 0.050(2) 0.043(2) -0.0192(19) -0.0122(18)
_geom_special_details
;
All e.s.d.'s (except the e.s.d. in the dihedral angle between two l.s. planes)
are estimated using the full covariance matrix. The cell e.s.d.'s are taken
into account individually in the estimation of e.s.d.'s in distances, angles
and torsion angles; correlations between e.s.d.'s in cell parameters are only
used when they are defined by crystal symmetry. An approximate (isotropic)
treatment of cell e.s.d.'s is used for estimating e.s.d.'s involving l.s.
planes.
;
loop_
    _geom_bond_atom_site_label_1
    _geom_bond_atom_site_label_2
    _geom_bond_site_symmetry_2
    _geom_bond_distance
    _geom_bond_publ_flag
    N2 C3 . 1.313(4) ?
    N2 C4 . 1.385(4) ?
    N1 C9 . 1.372(4) ?
    N1 C3 . 1.380(4) ?
    N1 C10 . 1.464(4) ?
    C9 C8 . 1.398(4) ?
    C9 C4 . 1.404(4) ?
    C4 C5 . 1.394(4) ?
    O1 C2 . 1.208(4) ?
    C3 C2 . 1.481(4) ?
    C11 C12 . 1.380(4) ?
    C11 C16 . 1.389(5) ?
    C11 C10 . 1.508(4) ?
    C8 C7 . 1.383(4) ?
    C8 H8 . 0.9300 ?
    C10 H10A . 0.9700 ?
    C10 H10B . 0.9700 ?
    C5 C6 . 1.373(4) ?
    C5 H5 . 0.9300 ?
    C2 C1 . 1.493(4) ?
    C1 H1A . 0.9600 ?
    C1 H1B . 0.9600 ?
    C1 H1C . 0.9600 ?
    C6 C7 . 1.398(5) ?
    C6 H6 . 0.9300 ?
    C7 H7 . 0.9300 ?
    C16 C15 . 1.386(5) ?
    C16 H16 . 0.9300 ?
    C12 C13 . 1.378(6) ?
    C12 H12 . 0.9300 ?
    C13 C14 . 1.373(6) ?
    C13 H13 . 0.9300 ?
    C14 C15 . 1.375(5) ?
    C14 H14 . 0.9300 ?
    C15 H15 . 0.9300 ?
    N3 C25 . 1.379(4) ?
    N3 C19 . 1.380(4) ?
    N3 C26 . 1.464(4) ?
    N4 C19 . 1.318(4) ?
    N4 C20 . 1.382(4) ?
    C25 C24 . 1.401(4) ?
    C25 C20 . 1.398(4) ?
    C20 C21 . 1.397(4) ?
    O2 C18 . 1.213(4) ?
    C19 C18 . 1.480(4) ?
    C27 C28 . 1.377(4) ?
    C27 C32 . 1.397(4) ?
    C27 C26 . 1.503(4) ?
    C21 C22 . 1.371(4) ?
    C21 H21 . 0.9300 ?
    C26 H26A . 0.9700 ?
    C26 H26B . 0.9700 ?
    C18 C17 . 1.495(4) ?
    C24 C23 . 1.372(4) ?
    C24 H24 . 0.9300 ?
    C17 H17A . 0.9600 ?
    C17 H17B . 0.9600 ?
    C17 H17C . 0.9600 ?
    C28 C29 . 1.380(6) ?
    C28 H28 . 0.9300 ?
    C32 C31 . 1.378(5) ?
    C32 H32 . 0.9300 ?
    C23 C22 . 1.398(5) ?
    C23 H23 . 0.9300 ?
    C22 H22 . 0.9300 ?
    C31 C30 . 1.370(6) ?
    C31 H31 . 0.9300 ?
    C29 C30 . 1.378(6) ?
    C29 H29 . 0.9300 ?
    C30 H30 . 0.9300 ?
loop_
    _geom_angle_atom_site_label_1
    _geom_angle_atom_site_label_2
    _geom_angle_atom_site_label_3
    _geom_angle_site_symmetry_1
    _geom_angle_site_symmetry_3
    _geom_angle
    _geom_angle_publ_flag
    C3 N2 C4 . . 105.1(2) ?
    C9 N1 C3 . . 106.3(2) ?
    C9 N1 C10 . . 124.9(2) ?
    C3 N1 C10 . . 128.7(2) ?
    N1 C9 C8 . . 132.5(3) ?
    N1 C9 C4 . . 105.9(2) ?
    C8 C9 C4 . . 121.6(3) ?
    N2 C4 C5 . . 129.5(2) ?
    N2 C4 C9 . . 109.7(2) ?
    C5 C4 C9 . . 120.8(3) ?
    N2 C3 N1 . . 113.0(2) ?
    N2 C3 C2 . . 122.5(3) ?
    N1 C3 C2 . . 124.5(2) ?
    C12 C11 C16 . . 118.7(3) ?
    C12 C11 C10 . . 119.9(3) ?
    C16 C11 C10 . . 121.5(3) ?
    C7 C8 C9 . . 116.7(3) ?
    C7 C8 H8 . . 121.7 ?
    C9 C8 H8 . . 121.7 ?
    N1 C10 C11 . . 113.2(2) ?
    N1 C10 H10A . . 108.9 ?
    C11 C10 H10A . . 108.9 ?
    N1 C10 H10B . . 108.9 ?
    C11 C10 H10B . . 108.9 ?
    H10A C10 H10B . . 107.7 ?
    C6 C5 C4 . . 117.4(3) ?
    C6 C5 H5 . . 121.3 ?
    C4 C5 H5 . . 121.3 ?
    O1 C2 C3 . . 121.0(3) ?
    O1 C2 C1 . . 122.9(3) ?
    C3 C2 C1 . . 116.0(3) ?
    C2 C1 H1A . . 109.5 ?
    C2 C1 H1B . . 109.5 ?
    H1A C1 H1B . . 109.5 ?
    C2 C1 H1C . . 109.5 ?
    H1A C1 H1C . . 109.5 ?
    H1B C1 H1C . . 109.5 ?
    C5 C6 C7 . . 121.9(3) ?
    C5 C6 H6 . . 119.1 ?
    C7 C6 H6 . . 119.1 ?
    C8 C7 C6 . . 121.7(3) ?
    C8 C7 H7 . . 119.2 ?
    C6 C7 H7 . . 119.2 ?
    C15 C16 C11 . . 120.3(3) ?
    C15 C16 H16 . . 119.9 ?
    C11 C16 H16 . . 119.9 ?
    C13 C12 C11 . . 120.6(4) ?
    C13 C12 H12 . . 119.7 ?
    C11 C12 H12 . . 119.7 ?
    C14 C13 C12 . . 120.8(4) ?
    C14 C13 H13 . . 119.6 ?
    C12 C13 H13 . . 119.6 ?
    C15 C14 C13 . . 119.3(4) ?
    C15 C14 H14 . . 120.4 ?
    C13 C14 H14 . . 120.4 ?
    C14 C15 C16 . . 120.4(4) ?
    C14 C15 H15 . . 119.8 ?
    C16 C15 H15 . . 119.8 ?
    C25 N3 C19 . . 106.0(2) ?
    C25 N3 C26 . . 125.3(2) ?
    C19 N3 C26 . . 128.6(2) ?
    C19 N4 C20 . . 105.3(2) ?
    N3 C25 C24 . . 132.4(3) ?
    N3 C25 C20 . . 106.1(2) ?
    C24 C25 C20 . . 121.5(3) ?
    N4 C20 C21 . . 129.3(2) ?
    N4 C20 C25 . . 109.7(2) ?
    C21 C20 C25 . . 121.0(3) ?
    N4 C19 N3 . . 112.8(2) ?
    N4 C19 C18 . . 122.6(2) ?
    N3 C19 C18 . . 124.5(2) ?
    C28 C27 C32 . . 117.8(3) ?
    C28 C27 C26 . . 121.2(3) ?
    C32 C27 C26 . . 121.0(3) ?
    C22 C21 C20 . . 116.9(3) ?
    C22 C21 H21 . . 121.5 ?
    C20 C21 H21 . . 121.5 ?
    N3 C26 C27 . . 113.3(2) ?
    N3 C26 H26A . . 108.9 ?
    C27 C26 H26A . . 108.9 ?
    N3 C26 H26B . . 108.9 ?
    C27 C26 H26B . . 108.9 ?
    H26A C26 H26B . . 107.7 ?
    O2 C18 C19 . . 120.9(3) ?
    O2 C18 C17 . . 123.0(3) ?
    C19 C18 C17 . . 116.2(3) ?
    C23 C24 C25 . . 116.7(3) ?
    C23 C24 H24 . . 121.7 ?
    C25 C24 H24 . . 121.7 ?
    C18 C17 H17A . . 109.5 ?
    C18 C17 H17B . . 109.5 ?
    H17A C17 H17B . . 109.5 ?
    C18 C17 H17C . . 109.5 ?
    H17A C17 H17C . . 109.5 ?
    H17B C17 H17C . . 109.5 ?
    C27 C28 C29 . . 121.8(4) ?
    C27 C28 H28 . . 119.1 ?
    C29 C28 H28 . . 119.1 ?
    C31 C32 C27 . . 120.5(3) ?
    C31 C32 H32 . . 119.7 ?
    C27 C32 H32 . . 119.7 ?
    C24 C23 C22 . . 121.7(3) ?
    C24 C23 H23 . . 119.1 ?
    C22 C23 H23 . . 119.1 ?
    C21 C22 C23 . . 122.1(3) ?
    C21 C22 H22 . . 118.9 ?
    C23 C22 H22 . . 118.9 ?
    C30 C31 C32 . . 120.4(4) ?
    C30 C31 H31 . . 119.8 ?
    C32 C31 H31 . . 119.8 ?
    C28 C29 C30 . . 119.3(3) ?
    C28 C29 H29 . . 120.3 ?
    C30 C29 H29 . . 120.3 ?
    C31 C30 C29 . . 120.1(4) ?
    C31 C30 H30 . . 119.9 ?
    C29 C30 H30 . . 119.9 ?
loop_
    _geom_hbond_atom_site_label_D
    _geom_hbond_atom_site_label_H
    _geom_hbond_atom_site_label_A
    _geom_hbond_site_symmetry_A
    _geom_hbond_distance_DH
    _geom_hbond_distance_HA
    _geom_hbond_distance_DA
    _geom_hbond_angle_DHA
    _geom_hbond_publ_flag
    C5 H5 N2 2_565 0.93 2.62 3.517(4) 161.4 y
    C10 H10B O1 . 0.97 2.46 2.887(4) 106.4 ?
    C16 H16 O1 1_455 0.93 2.58 3.427(4) 151.9 y
    C21 H21 N4 2_556 0.93 2.62 3.513(4) 161.4 y
    C26 H26A O2 . 0.97 2.45 2.882(4) 106.7 ?
    C32 H32 O2 1_455 0.93 2.57 3.410(4) 150.2 y
    C1 H1C Cg1 1_545 0.96 2.61 3.487(4) 151.0 y
    C17 H17A Cg2 1_545 0.96 2.61 3.491(4) 153.0 y
data_global
_journal_date_recd_electronic     2012-09-19
_journal_date_accepted     2012-10-23
_journal_name_full     'Acta Crystallographica, Section E'
_journal_year     2012
_journal_volume     68
_journal_issue     12
_journal_page_first     o3340
_journal_page_last     o3340
_journal_paper_category     QO
_journal_paper_doi     10.1107/S1600536812043875
_journal_coeditor_code     GG2103
_publ_contact_author_name     'Yan-Qing Ge'
_publ_contact_author_address
;
Taishan Medical University, Tai an, 271016,
People's Republic of China
;
_publ_contact_author_email     yqge@yahoo.cn
_publ_contact_author_fax     ?
_publ_contact_author_phone     ?
_publ_section_title
;
1-(1-Benzyl-1<i>H</i>-benzimidazol-2-yl)ethanone
;
loop_
    _publ_author_name
    _publ_author_footnote
    _publ_author_address
    'Zhang, Chuan-Jing' .
;
Taishan Medical University, Tai an 271016,
People's Republic of China
;
    'Xu, Xiu-Zhen' .
;
Taishan Medical University, Tai an 271016,
People's Republic of China
;
    'Yang, Ning' .
;
Taishan Medical University, Tai an 271016,
People's Republic of China
;
    'Zhao, Ren-Ying' .
;
Taishan Medical University, Tai an 271016,
People's Republic of China
;
    'Ge, Yan-Qing' .
;
Taishan Medical University, Tai an 271016,
People's Republic of China
;
