# Supplementary material for: 1-(1-Benzyl-1H-benzimidazol-2-yl)ethanone
Source: Acta Crystallogr Sect E Struct Rep Online. 2012 Nov 14;68(Pt 12):o3340. doi: 10.1107/S1600536812043875 (PMC3588942; doi:10.1107/S1600536812043875)
Supplement: Supplementary file 2 [file e-68-o3340-Isup2.hkl]

# 
# h,k,l, Fc-squared, Fo-squared, sigma(Fo-squared) and status flag 
# 
data_I
_shelx_title ' 123 in P-1' 
_shelx_refln_list_code          4 
_shelx_F_calc_maximum      133.90 
_exptl_crystal_F_000       528.00 
_reflns_d_resolution_high  0.8394 
 
loop_ 
 _symmetry_equiv_pos_as_xyz 
 'x, y, z' 
 '-x, -y, -z' 
 
_cell_length_a     6.1307 
_cell_length_b     6.5226 
_cell_length_c    34.7390 
_cell_angle_alpha  90.021 
_cell_angle_beta   92.749 
_cell_angle_gamma 110.674 
 
_shelx_F_squared_multiplier     1.000 
 
loop_ 
 _refln_index_h 
 _refln_index_k 
 _refln_index_l 
 _refln_F_squared_calc 
 _refln_F_squared_meas 
 _refln_F_squared_sigma 
 _refln_observed_status 
   1   0   0      342.04      385.85      3.13 o 
   2   0   0     1774.38     1651.60     90.87 o 
   3   0   0       57.62       58.87      3.23 o 
   4   0   0       17.44       19.66      2.97 o 
   5   0   0       13.77       14.78      2.01 o 
   6   0   0       46.39       48.81      3.88 o 
  -7   1   0        5.62        3.35      2.90 o 
  -6   1   0        5.83        3.65      2.74 o 
  -5   1   0        0.31       -1.33      0.89 o 
  -4   1   0      361.25      390.52     30.88 o 
  -3   1   0      126.19      142.96      3.87 o 
  -1   1   0       79.32       92.41      3.90 o 
   0   1   0       60.91       43.05      1.09 o 
   2   1   0      341.57      348.25     18.85 o 
   3   1   0      101.76      108.51      8.46 o 
   4   1   0        3.02        7.41      1.54 o 
   5   1   0       10.83       10.98      1.54 o 
   6   1   0        5.32        7.75      2.52 o 
  -7   2   0       55.74       58.25      4.95 o 
  -6   2   0      111.56       99.59      5.11 o 
  -5   2   0       69.56       73.92      4.28 o 
  -4   2   0       27.78       22.04      1.57 o 
  -3   2   0      812.25      795.78     27.90 o 
  -2   2   0     3531.23     3185.77    204.44 o 
  -1   2   0     3404.35     2786.86     11.49 o 
   0   2   0      225.91      213.40     16.02 o 
   1   2   0     1418.04     1066.82    128.14 o 
   2   2   0       32.93       43.96      8.85 o 
   3   2   0        0.69        1.58      0.78 o 
   4   2   0        0.24        0.44      0.93 o 
   5   2   0        0.00       -0.83      1.03 o 
  -7   3   0        1.74        3.35      3.45 o 
  -6   3   0       21.58       29.16      3.98 o 
  -5   3   0      194.50      214.63      5.93 o 
  -4   3   0       38.51       37.43      1.52 o 
  -3   3   0      126.36      133.47     11.00 o 
  -1   3   0        0.01       -0.46      0.43 o 
   0   3   0       52.72       51.86      1.50 o 
   1   3   0       18.40       13.49      1.59 o 
   2   3   0       59.55       42.71      6.54 o 
   3   3   0       52.95       46.90      3.94 o 
   4   3   0        5.72        4.25      1.23 o 
   5   3   0        7.77        8.76      1.61 o 
  -7   4   0        7.52        3.54      3.45 o 
  -6   4   0       53.42       56.68      4.19 o 
  -5   4   0      248.03      259.31      6.60 o 
  -4   4   0      694.02      701.76      9.51 o 
  -3   4   0        8.86        9.07      0.90 o 
  -2   4   0       57.62       57.78      3.24 o 
  -1   4   0        1.44       -0.59      0.66 o 
   0   4   0      147.71      166.88      2.99 o 
   1   4   0       28.79       33.64      1.63 o 
   2   4   0       18.78       17.52      2.49 o 
   3   4   0       40.52       38.61      3.16 o 
   4   4   0        8.63        7.25      2.22 o 
  -6   5   0       36.77       28.13      3.32 o 
  -5   5   0       53.99       51.37      3.57 o 
  -4   5   0        9.25       14.76      2.36 o 
  -3   5   0       18.29       20.27      1.38 o 
  -2   5   0        0.00       -0.18      0.63 o 
  -1   5   0        1.32        1.33      1.08 o 
   0   5   0        8.80       13.67      1.35 o 
   1   5   0       75.66       74.79      2.62 o 
   2   5   0       30.53       31.87      2.01 o 
   3   5   0        6.79        6.91      1.44 o 
  -6   6   0        0.27       -1.55      2.02 o 
  -5   6   0       41.22       36.02      3.28 o 
  -4   6   0       71.77       60.89      3.68 o 
  -3   6   0       63.23       58.34      3.50 o 
  -2   6   0        6.26        9.49      1.41 o 
  -1   6   0       12.57       17.05      2.18 o 
   0   6   0        0.19        0.63      1.33 o 
   1   6   0       27.23       29.85      2.02 o 
   2   6   0       29.61       32.12      4.68 o 
  -5   7   0        5.50        4.74      2.55 o 
  -4   7   0        1.54        1.06      2.03 o 
  -3   7   0        0.77        0.89      1.86 o 
  -2   7   0        2.77        4.36      1.71 o 
  -1   7   0       11.68       17.21      2.66 o 
   0   7   0        0.95        3.29      1.81 o 
   0  -7   1       48.59       52.36      3.63 o 
   1  -7   1        0.05       -0.49      1.55 o 
   2  -7   1        0.19        0.00      1.15 o 
   3  -7   1       13.63       18.08      2.94 o 
   4  -7   1        1.30       -0.08      1.98 o 
   5  -7   1       10.20       14.80      3.01 o 
  -2  -6   1        0.58        1.89      1.22 o 
  -1  -6   1        0.09        0.32      1.04 o 
   0  -6   1        2.79        2.57      1.50 o 
   1  -6   1        1.02        2.29      1.33 o 
   2  -6   1      123.72      127.27      3.17 o 
   3  -6   1       11.12        9.28      2.27 o 
   4  -6   1       36.65       36.77      3.08 o 
   5  -6   1       17.02       18.00      2.86 o 
   6  -6   1        0.11       -2.14      2.05 o 
  -3  -5   1       15.36       14.46      1.48 o 
  -2  -5   1       30.47       34.67      2.05 o 
  -1  -5   1       71.95       80.69      2.66 o 
   0  -5   1       96.32       88.73      2.54 o 
   1  -5   1       81.31       73.73      3.03 o 
   2  -5   1        7.13        3.08      0.84 o 
   3  -5   1      171.50      156.03      5.90 o 
   4  -5   1      159.86      130.77      4.67 o 
   5  -5   1        5.83       11.42      2.47 o 
   6  -5   1       55.89       50.80      3.94 o 
  -4  -4   1        1.49       -0.49      1.73 o 
  -3  -4   1       12.59       12.01      2.49 o 
  -2  -4   1        0.55       -2.08      1.39 o 
  -1  -4   1        0.80        1.02      1.09 o 
   0  -4   1      157.18      153.95      2.86 o 
   1  -4   1       12.73       15.65      1.46 o 
   2  -4   1       57.13       48.58      1.53 o 
   3  -4   1      196.79      176.34     12.21 o 
   4  -4   1      385.57      379.70      7.12 o 
   5  -4   1      346.72      321.99      7.27 o 
   6  -4   1        6.48        8.58      2.88 o 
   7  -4   1       24.96       17.39      4.05 o 
  -5  -3   1        0.14       -0.48      1.08 o 
  -4  -3   1        0.32        0.18      1.02 o 
  -3  -3   1       52.60       43.19      7.86 o 
  -2  -3   1       24.24       14.81      1.87 o 
  -1  -3   1      174.11      153.46      3.89 o 
   0  -3   1      343.59      346.55      4.28 o 
   1  -3   1      114.30      111.65      2.56 o 
   2  -3   1     1352.13     1236.22     52.39 o 
   3  -3   1       21.11       32.55      1.21 o 
   4  -3   1       51.38       55.05      1.66 o 
   5  -3   1      583.76      596.26      9.38 o 
   6  -3   1        9.93       48.48      4.39 o 
   7  -3   1        2.35        1.80      3.46 o 
  -5  -2   1        3.15        2.26      1.89 o 
  -4  -2   1        5.18        7.54      1.28 o 
  -3  -2   1        0.61        1.60      1.16 o 
  -2  -2   1       12.62       11.04      4.49 o 
  -1  -2   1        8.27       30.86      1.75 o 
   0  -2   1       19.10       24.00      1.24 o 
   1  -2   1       62.61       49.18      1.70 o 
   2  -2   1      636.34      570.67     21.71 o 
   3  -2   1      245.67      276.39      9.29 o 
   4  -2   1       61.40       71.81      1.82 o 
   5  -2   1        2.84        4.57      2.50 o 
   6  -2   1       27.39       40.47      4.33 o 
   7  -2   1       80.13       83.06      5.43 o 
  -6  -1   1       35.44       37.07      2.25 o 
  -5  -1   1      110.22       95.94      2.87 o 
  -4  -1   1      222.08      187.27      3.42 o 
  -3  -1   1        2.44        3.37      2.57 o 
  -2  -1   1      260.19      295.55     18.91 o 
  -1  -1   1    17930.33    13749.25   1642.40 o 
   0  -1   1     4161.31     3705.95     17.84 o 
   1  -1   1      283.54      269.07     12.96 o 
   2  -1   1     1350.89     1449.57     45.05 o 
   3  -1   1        3.03        3.76      1.04 o 
   4  -1   1       15.20       39.46     11.83 o 
   5  -1   1        4.01        2.95      1.65 o 
   6  -1   1        5.20        8.47      2.99 o 
   7  -1   1        7.03        8.06      3.27 o 
  -6   0   1        0.55        1.45      2.27 o 
  -5   0   1        0.01        1.07      1.49 o 
  -4   0   1        6.47        7.34      1.11 o 
  -3   0   1        0.52        7.67      6.70 o 
  -2   0   1      127.43      202.05     17.43 o 
  -1   0   1     4344.18     4388.33     22.74 o 
   1   0   1     9359.21     8872.66     43.46 o 
   2   0   1      458.28      397.23     13.23 o 
   3   0   1      182.25      203.94      5.57 o 
   4   0   1       16.98       19.26      2.32 o 
   5   0   1      118.22      114.74      5.82 o 
   6   0   1        0.07        3.12      2.46 o 
  -7   1   1        0.28       -1.68      2.68 o 
  -6   1   1        0.85       -0.45      2.57 o 
  -5   1   1        2.77        0.03      1.05 o 
  -4   1   1      201.96      244.10     11.15 o 
  -3   1   1      978.67     1094.07     28.71 o 
  -2   1   1     1591.97     1733.33     92.95 o 
  -1   1   1     2260.15     1621.35      8.09 o 
   0   1   1     3595.22     3429.60     36.60 o 
   1   1   1     7226.18     6164.29     41.62 o 
   2   1   1       15.67       18.51      9.87 o 
   3   1   1        6.13        5.33      0.90 o 
   4   1   1       57.17       55.28      2.08 o 
   5   1   1        3.79        4.40      1.37 o 
   6   1   1        4.37        4.96      2.36 o 
  -7   2   1       10.39       15.20      3.88 o 
  -6   2   1        4.35       16.43      3.51 o 
  -5   2   1       17.04       23.69      3.16 o 
  -4   2   1        0.08        0.33      0.66 o 
  -3   2   1       10.52       35.86      1.31 o 
  -2   2   1      249.39      366.29     23.29 o 
  -1   2   1       85.44       71.17      1.72 o 
   0   2   1      114.80      128.24      2.83 o 
   2   2   1     1303.66     1156.06     97.03 o 
   3   2   1        0.68        1.86      0.80 o 
   4   2   1        0.19        1.37      1.01 o 
   5   2   1       41.39       36.51      2.12 o 
  -7   3   1       31.88       32.17      4.69 o 
  -6   3   1        0.54        0.29      2.79 o 
  -5   3   1      189.75      221.84      5.97 o 
  -4   3   1      243.60      254.71      3.53 o 
  -3   3   1       14.75       15.65      0.95 o 
  -2   3   1     3266.27     2907.97    116.88 o 
  -1   3   1      100.40       99.93      2.50 o 
   0   3   1      321.53      333.68      7.00 o 
   1   3   1       27.20       26.67      2.00 o 
   2   3   1        0.07        0.26      1.57 o 
   3   3   1       12.31       10.77      1.43 o 
   4   3   1       16.37       16.98      1.73 o 
   5   3   1        3.78        3.61      1.40 o 
  -7   4   1        0.02       -3.91      3.04 o 
  -6   4   1        6.68       40.29      4.02 o 
  -5   4   1       10.79       28.23      3.33 o 
  -3   4   1       56.09       56.99      2.98 o 
  -2   4   1       42.46       38.03      1.49 o 
  -1   4   1       21.50       28.78      1.77 o 
   0   4   1      547.96      528.90      5.19 o 
   1   4   1        3.10        5.50      0.94 o 
   2   4   1       31.11       25.23      2.60 o 
   3   4   1       13.62       19.86      2.73 o 
   4   4   1        4.34        2.32      1.93 o 
  -6   5   1        0.25        2.67      2.28 o 
  -5   5   1       14.73       27.71      2.97 o 
  -4   5   1      453.11      378.69      7.55 o 
  -3   5   1      250.01      226.13      7.94 o 
  -2   5   1        7.78        2.58      1.14 o 
  -1   5   1       57.79       52.49      2.65 o 
   0   5   1      136.71      146.26      3.18 o 
   1   5   1        0.16        0.19      0.94 o 
   2   5   1        2.62        1.81      1.09 o 
   3   5   1        5.26        5.02      1.37 o 
  -6   6   1        0.03       -2.56      1.93 o 
  -5   6   1        0.35        0.27      1.79 o 
  -4   6   1        3.60        5.01      2.04 o 
  -3   6   1        1.41        1.04      1.02 o 
  -2   6   1      134.33      129.51      3.21 o 
  -1   6   1        8.24        7.67      1.78 o 
   0   6   1       42.45       45.53      3.04 o 
   1   6   1       18.10       21.59      1.89 o 
   2   6   1        5.30        6.13      1.46 o 
  -5   7   1        0.11       -0.10      2.14 o 
  -4   7   1        8.07        5.69      2.33 o 
  -3   7   1       37.52       37.38      3.31 o 
  -2   7   1        0.33       -0.41      1.64 o 
  -1   7   1        3.27        4.85      1.92 o 
   0   7   1        0.22        1.72      1.57 o 
   0  -7   2        2.23        3.30      1.81 o 
   1  -7   2       73.48       77.73      4.04 o 
   2  -7   2       67.40       68.97      2.72 o 
   3  -7   2        1.88        0.76      1.94 o 
   4  -7   2        1.33        0.96      2.10 o 
   5  -7   2        0.00        0.53      2.22 o 
  -2  -6   2       36.19       41.42      2.42 o 
  -1  -6   2       32.17       42.62      2.87 o 
   0  -6   2        2.33        3.07      1.11 o 
   1  -6   2        2.75        3.47      1.47 o 
   2  -6   2       28.13       25.97      1.80 o 
   3  -6   2       31.05       34.22      3.02 o 
   4  -6   2       17.43       15.35      2.63 o 
   5  -6   2        0.01        0.58      1.84 o 
   6  -6   2       11.25       16.83      3.24 o 
  -3  -5   2        1.90        0.71      1.88 o 
  -2  -5   2       22.92       27.24      1.60 o 
  -1  -5   2      125.55      121.48      3.16 o 
   0  -5   2       38.82       47.02      2.48 o 
   1  -5   2        0.63       -1.16      0.88 o 
   2  -5   2       20.26       18.02      1.52 o 
   3  -5   2       25.92       20.37      3.12 o 
   4  -5   2       33.15       38.10      3.04 o 
   5  -5   2      187.63      175.96      5.77 o 
   6  -5   2        6.26        2.06      2.38 o 
  -4  -4   2        8.35       11.71      2.53 o 
  -3  -4   2        0.29        0.69      1.84 o 
  -2  -4   2       51.27       46.77      3.15 o 
  -1  -4   2       13.48       17.30      1.90 o 
   0  -4   2       88.58       91.75      2.26 o 
   1  -4   2      184.50      172.34      3.85 o 
   2  -4   2        0.65        1.04      0.56 o 
   3  -4   2       35.45       34.50      3.54 o 
   4  -4   2       23.11       22.48      2.63 o 
   5  -4   2       89.70      105.55      4.72 o 
   6  -4   2       19.62       28.87      3.76 o 
   7  -4   2        9.83        9.84      3.81 o 
  -5  -3   2        0.21       -0.20      1.54 o 
  -4  -3   2        0.78        0.68      1.04 o 
  -3  -3   2       29.44       25.57      1.72 o 
  -2  -3   2       64.37       58.86      2.90 o 
  -1  -3   2       59.77       52.46      2.51 o 
   0  -3   2      161.53      125.88      3.16 o 
   1  -3   2       26.44       22.58      1.29 o 
   2  -3   2       92.00       89.12      3.36 o 
   3  -3   2        0.08       10.44      0.78 o 
   4  -3   2        0.01        0.65      1.23 o 
   5  -3   2      511.22      536.56      9.02 o 
   6  -3   2      730.50      629.16     10.74 o 
   7  -3   2        0.25       -1.59      3.14 o 
  -5  -2   2        6.90        8.50      1.54 o 
  -4  -2   2       14.35       10.51      1.42 o 
  -3  -2   2       10.99       11.93      1.20 o 
  -2  -2   2       95.13       81.31      7.67 o 
  -1  -2   2     1124.46      983.07      8.04 o 
   0  -2   2       28.37       22.97      1.25 o 
   1  -2   2      527.66      484.23     20.99 o 
   2  -2   2       26.67       45.97      1.62 o 
   3  -2   2      157.81      148.01      2.95 o 
   4  -2   2        0.41        0.30      0.61 o 
   5  -2   2      223.59      195.10      5.77 o 
   6  -2   2       36.50       36.43      4.12 o 
   7  -2   2        0.19        4.41      3.42 o 
  -6  -1   2        0.02        0.98      1.28 o 
  -5  -1   2        1.93        7.08      1.38 o 
  -4  -1   2        1.04        7.92      1.20 o 
  -3  -1   2       95.57      105.16     13.53 o 
  -2  -1   2      673.20      671.78     59.66 o 
  -1  -1   2     4666.09     4221.89    421.61 o 
   0  -1   2       16.47       35.33      0.98 o 
   1  -1   2       98.58      103.25      8.85 o 
   2  -1   2     1092.86     1101.57     33.92 o 
   3  -1   2      385.23      426.72      5.18 o 
   4  -1   2      650.50      670.95     51.13 o 
   5  -1   2        5.70        6.96      2.61 o 
   6  -1   2       13.31       16.59      3.39 o 
   7  -1   2       27.92       34.50      4.15 o 
  -6   0   2        4.04        6.85      2.63 o 
  -5   0   2       33.94       29.31      1.85 o 
  -4   0   2       40.04       33.97      1.69 o 
  -3   0   2       16.40       23.15      1.43 o 
  -2   0   2      504.43      500.75     25.88 o 
   2   0   2       50.52       47.29      6.59 o 
   3   0   2      908.33      987.59     36.40 o 
   4   0   2      220.42      221.69      3.41 o 
   5   0   2        3.37       16.29      1.61 o 
   6   0   2        0.16        2.40      2.39 o 
  -7   1   2        0.19       -0.90      2.65 o 
  -6   1   2        0.24       -0.98      2.57 o 
  -5   1   2        0.01       -2.05      1.37 o 
  -4   1   2      236.50      265.08     21.03 o 
  -3   1   2      140.72      164.81     13.55 o 
  -2   1   2      405.60      504.52     32.91 o 
  -1   1   2      722.20      558.69      3.99 o 
   0   1   2      707.20      598.66      3.01 o 
   1   1   2    10492.12     8075.47    188.82 o 
   2   1   2      175.36      167.44      4.23 o 
   3   1   2       43.09       50.07      1.73 o 
   4   1   2        0.34        0.29      0.91 o 
   5   1   2       19.98       18.54      2.47 o 
   6   1   2        0.17        0.54      2.03 o 
  -7   2   2       51.31       45.38      4.57 o 
  -6   2   2      185.55      154.92      5.84 o 
  -5   2   2      182.44      179.91      4.57 o 
  -4   2   2       25.96       19.84      1.24 o 
  -3   2   2      789.85      830.82     20.86 o 
  -2   2   2     1337.56     1245.36     75.76 o 
  -1   2   2      692.48      625.56      5.11 o 
   0   2   2       17.06       18.55      0.79 o 
   1   2   2      571.86      427.90     30.58 o 
   2   2   2     1192.16     1024.87     51.70 o 
   3   2   2       49.99       43.66      1.77 o 
   4   2   2       81.01       66.44      5.12 o 
   5   2   2        0.01       -0.16      1.24 o 
  -7   3   2        0.49        1.22      3.38 o 
  -6   3   2        0.23       -0.04      2.79 o 
  -5   3   2      107.86      120.29      4.71 o 
  -4   3   2       45.83       49.11      4.27 o 
  -3   3   2      249.24      294.20     20.49 o 
  -2   3   2       41.22       49.31      4.48 o 
  -1   3   2       37.67       28.84      1.46 o 
   0   3   2        1.00        1.14      0.51 o 
   1   3   2      103.12      102.87      7.54 o 
   2   3   2       22.54       21.49      2.33 o 
   3   3   2      147.33      123.29      5.99 o 
   4   3   2        1.40        2.73      1.13 o 
   5   3   2        5.15        6.05      1.52 o 
  -7   4   2        0.43       -3.25      3.00 o 
  -6   4   2      436.76      423.13      8.93 o 
  -5   4   2      309.63      309.51      7.12 o 
  -4   4   2      497.90      482.11     19.42 o 
  -3   4   2       26.68       30.06      1.34 o 
  -2   4   2        2.85        1.87      0.63 o 
  -1   4   2      194.97      195.46      4.21 o 
   0   4   2      616.31      611.29      5.61 o 
   1   4   2       45.52       45.14      1.82 o 
   2   4   2      224.48      247.80      5.29 o 
   3   4   2       61.27       53.22      3.48 o 
   4   4   2        4.58        4.77      2.05 o 
  -6   5   2       17.75       14.63      3.04 o 
  -5   5   2       54.08       48.12      3.42 o 
  -4   5   2       12.20       17.25      2.46 o 
  -3   5   2       91.60       78.55      5.48 o 
  -2   5   2       20.80       19.24      1.43 o 
  -1   5   2        3.30        2.70      1.21 o 
   0   5   2       40.03       46.68      2.75 o 
   1   5   2      129.48      134.10      3.34 o 
   2   5   2       15.27       19.07      1.80 o 
   3   5   2        1.84        1.52      1.14 o 
  -6   6   2        0.57       -0.28      2.09 o 
  -5   6   2       39.89       37.54      3.24 o 
  -4   6   2       44.00       36.60      3.07 o 
  -3   6   2        0.36        0.38      1.02 o 
  -2   6   2       21.36       21.47      2.29 o 
  -1   6   2       22.81       23.47      2.31 o 
   0   6   2       25.29       30.16      2.64 o 
   1   6   2        4.22        4.50      1.79 o 
   2   6   2        0.12        0.13      1.07 o 
  -5   7   2       11.56       11.50      2.83 o 
  -4   7   2        7.74        8.99      2.57 o 
  -3   7   2        5.22        4.23      2.28 o 
  -2   7   2       43.92       45.52      3.72 o 
  -1   7   2       86.33       88.50      4.32 o 
   0   7   2       15.30       22.60      2.91 o 
   0  -7   3        3.41        5.20      1.97 o 
   1  -7   3       23.56       30.87      2.87 o 
   2  -7   3        0.18        0.15      1.97 o 
   3  -7   3       31.20       36.48      3.38 o 
   4  -7   3       27.54       31.31      3.28 o 
   5  -7   3        4.93       10.02      2.85 o 
  -2  -6   3        7.27       11.04      1.71 o 
  -1  -6   3       16.46       20.07      1.89 o 
   0  -6   3       57.48       64.07      2.48 o 
   1  -6   3       33.84       32.45      2.54 o 
   2  -6   3        2.09        3.68      2.03 o 
   3  -6   3      192.28      190.50      5.80 o 
   4  -6   3       43.50       45.36      3.41 o 
   5  -6   3        8.54       12.07      2.62 o 
   6  -6   3        8.66       13.85      3.21 o 
  -3  -5   3       14.15       12.03      2.58 o 
  -2  -5   3        0.04       -0.26      1.61 o 
  -1  -5   3        0.81        5.15      1.66 o 
   0  -5   3      122.59      134.62      3.03 o 
   1  -5   3       84.55       83.96      3.21 o 
   2  -5   3       79.84       71.86      2.10 o 
   3  -5   3        0.11        1.90      1.44 o 
   4  -5   3       23.95       25.26      2.70 o 
   5  -5   3       28.40       30.85      3.07 o 
   6  -5   3        4.70        4.42      2.61 o 
  -4  -4   3        5.48        4.42      2.12 o 
  -3  -4   3       64.83       62.19      3.70 o 
  -2  -4   3       16.38       13.70      2.29 o 
  -1  -4   3        1.72        2.36      1.26 o 
   0  -4   3      237.46      245.10      3.51 o 
   1  -4   3      655.83      692.00     14.29 o 
   2  -4   3      100.58       99.09      3.57 o 
   3  -4   3        4.99       14.86      4.38 o 
   4  -4   3      406.53      401.53      7.37 o 
   5  -4   3        4.99       10.47      2.54 o 
   6  -4   3      102.94       95.92      4.93 o 
   7  -4   3       13.53       10.79      3.88 o 
  -5  -3   3        0.17        0.43      1.21 o 
  -4  -3   3        4.80        3.62      1.18 o 
  -3  -3   3       10.52        9.95      2.23 o 
  -2  -3   3        0.01       -1.37      1.11 o 
  -1  -3   3      191.12      192.06      4.27 o 
   0  -3   3       15.18       14.19      1.53 o 
   1  -3   3      225.86      211.56      2.42 o 
   2  -3   3      150.73      123.68      7.77 o 
   3  -3   3       42.95       45.68      3.25 o 
   4  -3   3       44.90       44.09      2.75 o 
   7  -3   3       21.02       19.02      4.25 o 
  -5  -2   3        8.06        6.99      1.46 o 
  -4  -2   3       14.59       18.26      1.61 o 
  -3  -2   3        0.25        0.19      0.73 o 
  -2  -2   3     1770.39     1535.56    197.26 o 
  -1  -2   3       55.90       60.71      2.18 o 
   0  -2   3     1392.15     1187.63      7.58 o 
   1  -2   3      538.73      485.33     22.27 o 
   2  -2   3      103.55      134.72      9.48 o 
   3  -2   3      521.28      517.80      8.57 o 
   4  -2   3       20.17       17.05      1.07 o 
   5  -2   3        2.36        3.60      2.42 o 
   6  -2   3       63.86       64.28      4.74 o 
   7  -2   3        0.02        3.61      3.45 o 
  -6  -1   3       37.33       31.23      2.16 o 
  -5  -1   3       44.02       46.99      2.21 o 
  -4  -1   3      106.60       99.51      2.59 o 
  -3  -1   3        6.18        5.57      0.89 o 
  -2  -1   3       31.57       28.48      1.93 o 
  -1  -1   3      180.91      391.42      4.22 o 
   0  -1   3      508.15      581.92      4.08 o 
   1  -1   3      397.70      412.90     52.38 o 
   2  -1   3       93.80      155.89     37.53 o 
   3  -1   3     1683.63     1742.92    109.06 o 
   4  -1   3       15.00       14.39      2.34 o 
   5  -1   3        9.83       11.17      2.82 o 
   6  -1   3      107.64       97.89      5.06 o 
   7  -1   3        0.75        8.63      3.38 o 
  -6   0   3        0.78        0.63      1.36 o 
  -5   0   3       12.02       15.36      1.65 o 
  -4   0   3       44.45       49.82      1.93 o 
  -3   0   3      215.81      228.62     12.20 o 
  -2   0   3       10.95       16.94      4.09 o 
  -1   0   3     2251.92     2097.19      9.40 o 
   1   0   3      127.42      160.84     37.30 o 
   2   0   3      575.00      551.66     16.58 o 
   3   0   3      807.71      798.42     35.09 o 
   4   0   3       30.28       42.38      4.60 o 
   5   0   3      136.63      116.55      2.96 o 
   6   0   3        4.43        4.38      2.64 o 
  -7   1   3        0.00        1.43      2.79 o 
  -6   1   3        0.02       -3.50      2.33 o 
  -5   1   3        5.64        3.91      1.24 o 
  -4   1   3        5.00       25.89      5.96 o 
  -3   1   3       90.70       77.13      3.25 o 
  -2   1   3      383.70      483.99      3.80 o 
  -1   1   3     1473.68     1207.06      6.54 o 
   0   1   3     1127.65     1003.76      5.86 o 
   1   1   3     5015.43     4445.40    221.91 o 
   2   1   3      146.23      149.03      2.28 o 
   3   1   3        0.23       -0.07      0.61 o 
   4   1   3       16.18       17.71      2.13 o 
   5   1   3       18.62       20.72      1.78 o 
   6   1   3       26.18       30.20      3.63 o 
  -7   2   3       13.05       21.71      4.06 o 
  -6   2   3       22.55       35.58      4.16 o 
  -5   2   3       54.33       64.88      2.32 o 
  -4   2   3       70.91       81.59      2.02 o 
  -3   2   3      365.64      395.63      9.36 o 
  -2   2   3       44.68       46.92      1.57 o 
  -1   2   3      613.54      537.48      4.86 o 
   0   2   3     1180.34     1109.43      5.41 o 
   1   2   3       69.46       62.40      1.63 o 
   2   2   3     2173.93     1845.85     72.05 o 
   3   2   3       24.52       21.15      2.38 o 
   4   2   3        9.46        8.13      1.35 o 
   5   2   3       18.28       20.82      1.95 o 
  -7   3   3       27.58       26.61      4.48 o 
  -6   3   3        3.52        4.46      3.06 o 
  -5   3   3      277.40      284.77      6.57 o 
  -4   3   3       27.76       26.36      1.36 o 
  -3   3   3       31.09       35.55      1.53 o 
  -2   3   3       62.40       46.05      1.39 o 
  -1   3   3      225.37      197.55      3.60 o 
   0   3   3      458.61      430.40      5.77 o 
   1   3   3       84.94       96.19      2.18 o 
   2   3   3       34.66       26.57      1.52 o 
   3   3   3      174.19      152.45     11.43 o 
   4   3   3       37.00       32.21      2.41 o 
   5   3   3        6.85        7.54      1.57 o 
  -7   4   3        0.37       -3.26      3.04 o 
  -6   4   3       19.37       50.25      4.09 o 
  -5   4   3      432.95      417.67      8.07 o 
  -4   4   3      530.50      489.26     19.63 o 
  -3   4   3       36.57       28.60      1.78 o 
  -2   4   3       45.18       46.03      1.56 o 
  -1   4   3      830.38      818.49      8.55 o 
   1   4   3        1.41        2.09      0.75 o 
   2   4   3       46.65       55.66      2.20 o 
   3   4   3       36.72       36.77      2.06 o 
   4   4   3        7.46        8.41      1.27 o 
  -6   5   3       34.82       34.29      3.49 o 
  -5   5   3        3.00        5.96      2.15 o 
  -4   5   3       52.67       45.81      3.08 o 
  -3   5   3       39.87       37.11      1.71 o 
  -2   5   3       61.73       59.04      2.67 o 
  -1   5   3      100.00       96.37      3.52 o 
   0   5   3       24.31       28.41      2.32 o 
   1   5   3       30.13       32.85      2.21 o 
   2   5   3       62.61       70.06      2.69 o 
   3   5   3       12.38       13.89      1.74 o 
  -6   6   3        0.03        1.20      2.13 o 
  -5   6   3       15.72       16.42      2.77 o 
  -4   6   3       61.26       57.35      3.56 o 
  -3   6   3      156.60      149.89      3.44 o 
  -2   6   3        0.70       -0.12      1.36 o 
  -1   6   3       39.68       39.08      2.74 o 
   0   6   3       49.69       49.83      3.19 o 
   1   6   3        1.35        3.07      1.66 o 
   2   6   3        4.04        6.17      1.42 o 
  -5   7   3        7.85       10.46      2.77 o 
  -4   7   3        6.19        6.91      2.44 o 
  -3   7   3       37.35       42.77      3.47 o 
  -2   7   3        0.15        0.18      1.52 o 
  -1   7   3       44.36       51.01      3.51 o 
   0   7   3       18.01       23.81      2.74 o 
   0  -7   4       25.81       26.69      2.85 o 
   1  -7   4       55.63       56.17      3.48 o 
   2  -7   4        1.56        5.87      2.31 o 
   3  -7   4        0.02       -0.56      2.00 o 
   4  -7   4       17.43       22.20      3.28 o 
   5  -7   4       27.01       32.81      3.58 o 
  -2  -6   4        2.00        3.09      1.35 o 
  -1  -6   4        1.64        0.63      1.13 o 
   0  -6   4       24.08       27.93      1.85 o 
   1  -6   4       50.64       49.59      2.94 o 
   2  -6   4      268.29      270.56      4.40 o 
   3  -6   4      200.75      180.02      5.66 o 
   4  -6   4       32.60       36.21      3.15 o 
   5  -6   4       22.16       28.11      3.40 o 
   6  -6   4        5.94        6.67      2.83 o 
  -3  -5   4        3.55        0.72      1.87 o 
  -2  -5   4        3.12        1.67      1.74 o 
  -1  -5   4       96.00       91.74      5.75 o 
   0  -5   4       39.72       47.30      1.95 o 
   1  -5   4       70.19       68.09      2.90 o 
   2  -5   4        0.23        0.15      0.68 o 
   3  -5   4      126.80      120.28      4.28 o 
   4  -5   4      111.83      113.78      4.47 o 
   5  -5   4       26.35       26.96      2.89 o 
   6  -5   4       57.87       49.09      4.05 o 
  -4  -4   4        9.50        9.79      2.48 o 
  -3  -4   4      135.10      125.77      4.93 o 
  -2  -4   4      260.10      246.77      6.10 o 
  -1  -4   4      109.34       92.55      3.47 o 
   0  -4   4      540.46      457.40      6.69 o 
   1  -4   4        1.97        4.83      0.79 o 
   2  -4   4      158.59      139.97      2.40 o 
   3  -4   4      299.14      252.14     20.14 o 
   4  -4   4        0.99       -0.76      1.52 o 
   5  -4   4      202.34      196.93      5.91 o 
   6  -4   4        9.35       14.41      3.24 o 
   7  -4   4        2.23       -0.17      3.30 o 
  -5  -3   4        6.39        7.56      1.56 o 
  -4  -3   4        5.09        3.90      1.21 o 
  -3  -3   4       36.32       30.84      1.86 o 
  -2  -3   4       21.70       24.39      2.27 o 
  -1  -3   4       90.25       91.43      3.02 o 
   0  -3   4      753.76      627.80      6.69 o 
   1  -3   4       49.67       55.97      1.61 o 
   2  -3   4      112.08      114.09      7.05 o 
   3  -3   4       68.58       56.30      2.19 o 
   4  -3   4        0.44        0.09      1.23 o 
   5  -3   4      202.15      203.57      5.97 o 
   6  -3   4       17.54       20.09      3.73 o 
   7  -3   4       47.57       41.13      4.74 o 
  -5  -2   4        0.23        1.86      1.18 o 
  -4  -2   4       48.75       36.82      3.66 o 
  -3  -2   4       52.60       50.32      6.31 o 
  -2  -2   4     1554.89     1306.77    193.31 o 
  -1  -2   4      102.03       97.71      2.33 o 
   0  -2   4      230.16      225.30      3.27 o 
   1  -2   4      467.12      421.92      6.25 o 
   2  -2   4      769.48      675.55     66.98 o 
   3  -2   4     1581.14     1804.51     11.82 o 
   4  -2   4        0.31        4.40      1.64 o 
   5  -2   4        0.84        5.60      2.49 o 
   6  -2   4        1.42        9.38      3.40 o 
   7  -2   4       18.25       19.98      4.30 o 
  -6  -1   4        9.12       10.08      1.70 o 
  -5  -1   4        0.79        1.19      1.19 o 
  -4  -1   4        0.10        2.91      1.01 o 
  -3  -1   4       31.79       36.23      4.94 o 
  -2  -1   4        4.25       12.32      0.90 o 
  -1  -1   4    15105.18    12169.85   1792.46 o 
   0  -1   4    10741.74    11043.38     48.61 o 
   1  -1   4     6756.26     6894.66     28.82 o 
   2  -1   4     1167.71     1162.62      7.43 o 
   3  -1   4       76.32       72.37      7.31 o 
   4  -1   4        1.31       -0.52      0.76 o 
   5  -1   4       51.30       39.25      3.82 o 
   6  -1   4        0.03        7.03      3.02 o 
   7  -1   4      134.70      131.86      6.14 o 
  -6   0   4       49.44       43.89      3.73 o 
  -5   0   4        8.74       14.57      1.60 o 
  -4   0   4      106.92      106.03      5.85 o 
  -3   0   4      881.16      932.07     69.16 o 
  -2   0   4       58.68       75.02      2.12 o 
  -1   0   4      760.76      793.03      5.22 o 
   0   0   4     5391.34     5413.10     33.12 o 
   1   0   4     1338.28     1118.54     91.31 o 
   2   0   4       76.81       61.96      6.91 o 
   3   0   4      167.44      196.38      2.78 o 
   4   0   4      319.64      300.30      6.87 o 
   5   0   4       28.30       30.36      2.12 o 
   6   0   4       73.09       65.62      4.39 o 
  -7   1   4        6.77        7.21      3.11 o 
  -6   1   4        1.51        2.11      2.67 o 
  -5   1   4        0.10       -2.83      2.31 o 
  -4   1   4      735.04      777.38     39.11 o 
  -3   1   4      593.19      640.69      4.61 o 
  -2   1   4     1509.94     1440.42     91.36 o 
  -1   1   4     5895.51     5030.83     24.16 o 
   0   1   4     7581.03     6744.55     32.25 o 
   1   1   4    12456.31    10030.84    353.40 o 
   2   1   4      237.57      198.45      5.36 o 
   3   1   4       35.87       36.97      1.51 o 
   4   1   4       24.94       28.55      2.19 o 
   5   1   4       22.90       26.01      1.89 o 
   6   1   4        0.20        3.22      2.34 o 
  -7   2   4       50.33       50.18      4.65 o 
  -6   2   4       77.84       70.59      4.68 o 
  -5   2   4       70.65       68.26      2.36 o 
  -4   2   4        0.78        2.85      0.80 o 
  -3   2   4       19.98       43.18      1.73 o 
  -2   2   4     1129.26     1000.55     69.44 o 
  -1   2   4      250.93      212.94      3.14 o 
   0   2   4      366.66      321.96      4.14 o 
   1   2   4      124.74      123.80      9.67 o 
   2   2   4     1674.34     1464.27     83.11 o 
   3   2   4        2.86       13.14      5.66 o 
   4   2   4       64.34       54.15      2.24 o 
   5   2   4        0.18        1.49      1.87 o 
  -7   3   4        1.00        2.30      3.41 o 
  -6   3   4      270.89      233.43      6.87 o 
  -5   3   4      427.13      477.18      8.23 o 
  -4   3   4        1.97       -0.07      0.69 o 
  -3   3   4      140.81       93.89      3.60 o 
  -2   3   4      208.37      191.33      2.69 o 
  -1   3   4       79.40       75.96      2.32 o 
   0   3   4      666.55      633.67      7.01 o 
   1   3   4       10.50       20.22      1.21 o 
   2   3   4      424.01      359.94     32.65 o 
   3   3   4       95.08       88.13      2.79 o 
   4   3   4        0.01        2.55      1.17 o 
   5   3   4        0.83        1.46      1.25 o 
  -7   4   4       12.52        9.53      3.69 o 
  -6   4   4       36.80       44.58      3.89 o 
  -5   4   4      115.81      135.07      4.91 o 
  -3   4   4       43.27       43.08      2.15 o 
  -2   4   4      108.89      106.39      2.86 o 
  -1   4   4       25.65       30.82      1.99 o 
   0   4   4      110.23      115.78      3.61 o 
   1   4   4      118.67      115.85      2.76 o 
   2   4   4       10.09        9.01      1.32 o 
   3   4   4        7.86        8.86      1.37 o 
   4   4   4        5.04        6.69      1.19 o 
  -6   5   4       15.76       14.31      2.92 o 
  -5   5   4      178.93      152.35      5.29 o 
  -4   5   4       98.36      101.09      7.42 o 
  -3   5   4       35.99       35.76      1.70 o 
  -2   5   4        0.03        0.43      0.98 o 
  -1   5   4       52.84       47.28      2.64 o 
   0   5   4       79.71       82.67      3.53 o 
   1   5   4        0.00       -0.53      0.87 o 
   2   5   4        6.68        7.12      1.32 o 
   3   5   4       16.88       16.88      1.81 o 
  -6   6   4        6.75        4.83      2.49 o 
  -5   6   4        1.04        2.86      1.97 o 
  -4   6   4       20.34       22.80      2.89 o 
  -3   6   4      209.44      195.24     10.29 o 
  -2   6   4      287.29      298.08      6.54 o 
  -1   6   4       31.60       33.30      2.65 o 
   0   6   4        0.25        3.15      1.52 o 
   1   6   4       16.16       20.12      2.64 o 
   2   6   4       10.99       15.58      2.63 o 
  -5   7   4        6.05       10.20      2.70 o 
  -4   7   4        7.78        9.67      2.54 o 
  -3   7   4        0.86        2.69      1.30 o 
  -2   7   4        3.38        1.72      1.76 o 
  -1   7   4       17.86       22.26      2.93 o 
   0   7   4       28.79       29.02      2.97 o 
   0  -7   5       16.13       21.90      2.70 o 
   1  -7   5       52.65       61.11      3.58 o 
   2  -7   5       77.56       87.43      4.55 o 
   3  -7   5       29.26       37.27      3.38 o 
   4  -7   5        1.74       -1.12      1.94 o 
   5  -7   5       50.97       61.45      4.44 o 
  -2  -6   5        4.77        4.15      1.41 o 
  -1  -6   5        2.18        1.63      1.19 o 
   0  -6   5       46.10       43.71      2.13 o 
   1  -6   5       65.06       63.34      3.24 o 
   2  -6   5      230.90      241.82      4.15 o 
   3  -6   5        2.60        1.73      1.86 o 
   4  -6   5       11.05        9.39      2.41 o 
   5  -6   5        9.70        9.83      2.64 o 
   6  -6   5        0.14       -2.94      2.27 o 
  -3  -5   5        0.67       -0.77      1.77 o 
  -2  -5   5       58.71       52.68      3.45 o 
  -1  -5   5       38.53       41.26      2.85 o 
   0  -5   5        3.85        4.21      1.36 o 
   1  -5   5        0.86        1.29      0.74 o 
   2  -5   5       12.61       13.47      1.59 o 
   3  -5   5      114.26      120.60      4.31 o 
   4  -5   5      313.32      294.36      6.82 o 
   5  -5   5        0.67        3.77      1.96 o 
   6  -5   5       19.03       18.69      3.33 o 
  -4  -4   5        0.56        0.46      1.93 o 
  -3  -4   5       25.33       25.42      2.79 o 
  -2  -4   5       62.15       66.07      3.50 o 
  -1  -4   5        1.52        2.57      1.22 o 
   0  -4   5       55.38       50.82      2.46 o 
   1  -4   5      581.07      646.32      5.03 o 
   2  -4   5       52.04       35.09      1.72 o 
   3  -4   5      124.13      116.41      3.84 o 
   4  -4   5       21.66       22.23      2.50 o 
   5  -4   5       59.74       71.45      4.09 o 
   6  -4   5       95.87       82.15      4.80 o 
   7  -4   5        0.53       -0.59      3.25 o 
  -5  -3   5        3.51        3.96      1.40 o 
  -4  -3   5        1.17        1.86      1.09 o 
  -3  -3   5      144.02      114.38     15.68 o 
  -2  -3   5       34.77       29.64      2.47 o 
  -1  -3   5        0.19       -0.05      0.87 o 
   0  -3   5     1238.95     1073.44      8.73 o 
   1  -3   5      223.20      215.22      8.39 o 
   2  -3   5      207.78      166.53      7.81 o 
   3  -3   5       67.07       61.01      5.40 o 
   4  -3   5       13.23       11.37      1.95 o 
   5  -3   5       97.48      101.59      4.70 o 
   6  -3   5       37.29       35.77      4.13 o 
   7  -3   5        1.77        0.59      3.61 o 
  -5  -2   5       39.69       33.90      2.05 o 
  -4  -2   5       11.37       16.02      1.71 o 
  -3  -2   5        5.13        3.54      0.90 o 
  -2  -2   5     1658.21     1406.23    234.94 o 
  -1  -2   5      162.97      150.06      1.94 o 
   0  -2   5      238.97      266.77      3.57 o 
   1  -2   5      702.64      688.90     15.12 o 
   2  -2   5       20.53       51.86      2.04 o 
   3  -2   5       37.55       46.57     17.75 o 
   4  -2   5        1.25        2.54      1.53 o 
   5  -2   5      124.87      126.14      5.14 o 
   6  -2   5       68.87       65.82      4.90 o 
   7  -2   5       63.44       55.30      4.90 o 
  -6  -1   5        2.68        3.59      1.46 o 
  -5  -1   5       25.40       22.03      1.76 o 
  -4  -1   5       24.29       24.42      2.41 o 
  -3  -1   5        0.30        1.49      1.93 o 
  -2  -1   5      221.80      215.78     27.98 o 
  -1  -1   5    10198.41     8397.75   1649.84 o 
   0  -1   5      510.15      498.36      3.83 o 
   1  -1   5      367.23      490.97      4.14 o 
   2  -1   5      553.32      532.50     17.92 o 
   3  -1   5       20.01       21.73      2.26 o 
   4  -1   5       69.92       75.64      1.92 o 
   5  -1   5        4.53        2.95      2.54 o 
   6  -1   5       27.44       31.57      4.01 o 
   7  -1   5        0.01        6.58      3.28 o 
  -6   0   5        0.04       -0.82      2.03 o 
  -5   0   5      214.89      198.53      6.29 o 
  -4   0   5       29.51       45.98      1.94 o 
  -3   0   5      745.56      786.71     46.11 o 
  -2   0   5      238.75      235.00     14.93 o 
   1   0   5      202.63      211.62      7.44 o 
   2   0   5      558.75      488.30     31.37 o 
   3   0   5      201.54      198.74     10.50 o 
   4   0   5       66.53       63.12      2.04 o 
   5   0   5       38.63       38.73      3.54 o 
   6   0   5        4.34        5.64      2.79 o 
  -7   1   5        9.61       11.00      3.27 o 
  -6   1   5       20.60       23.45      3.48 o 
  -5   1   5        0.30       -1.50      1.04 o 
  -4   1   5       24.31       60.30      2.76 o 
  -3   1   5     1431.08     1602.28     25.68 o 
  -2   1   5      862.54      904.34     45.37 o 
  -1   1   5     1129.97     1027.82      6.27 o 
   0   1   5       82.37       81.76      1.68 o 
   1   1   5     7551.58     7107.47    262.16 o 
   2   1   5      134.75      122.94      9.56 o 
   3   1   5       52.31       58.94      2.86 o 
   4   1   5        2.04        3.46      1.73 o 
   5   1   5        9.67       13.40      1.60 o 
   6   1   5       21.58       21.50      3.37 o 
  -7   2   5       82.49       70.44      5.01 o 
  -6   2   5        2.30        9.01      3.05 o 
  -5   2   5       35.60       42.32      2.05 o 
  -4   2   5       17.13       14.79      1.54 o 
  -3   2   5      395.91      402.20      9.97 o 
  -2   2   5      156.65      165.41      5.52 o 
  -1   2   5      656.59      588.48      5.40 o 
   0   2   5      551.53      533.70      5.43 o 
   1   2   5     1830.45     1596.03    172.79 o 
   2   2   5        0.18        2.42      1.31 o 
   3   2   5       16.15       20.81      1.43 o 
   4   2   5        0.22        3.83      1.17 o 
   5   2   5       49.14       44.24      5.26 o 
  -7   3   5        7.09       10.31      3.72 o 
  -6   3   5        0.79       55.26      4.50 o 
  -5   3   5      105.12      144.25      9.96 o 
  -4   3   5       26.99       29.78      1.44 o 
  -3   3   5      183.51      167.48     14.68 o 
  -2   3   5      118.31       99.52      1.94 o 
  -1   3   5      205.22      188.75      3.66 o 
   0   3   5      474.06      463.56      6.07 o 
   1   3   5       89.56       93.24      2.19 o 
   2   3   5      191.61      185.00     20.22 o 
   3   3   5      117.87      128.65      3.34 o 
   4   3   5       12.34       11.82      1.61 o 
   5   3   5       12.01       10.32      2.14 o 
  -7   4   5       36.59       39.10      4.79 o 
  -6   4   5      137.36      123.06      5.23 o 
  -5   4   5        7.30       12.14      2.45 o 
  -4   4   5      227.60      219.99      9.75 o 
  -3   4   5        1.31        3.52      1.18 o 
  -2   4   5       67.70       53.85      2.33 o 
  -1   4   5      422.47      456.07      6.55 o 
   0   4   5       24.17       16.95      1.68 o 
   1   4   5        0.78        1.08      0.69 o 
   2   4   5        3.38        4.89      1.09 o 
   3   4   5        5.23        7.87      2.09 o 
   4   4   5       81.39       77.73      7.54 o 
  -6   5   5        7.09        8.13      2.58 o 
  -5   5   5       25.67       28.29      2.87 o 
  -4   5   5       92.39       79.26      7.69 o 
  -3   5   5       72.04       76.01      2.32 o 
  -2   5   5       23.95       20.29      1.86 o 
  -1   5   5       53.59       54.10      2.82 o 
   0   5   5       29.25       32.81      2.44 o 
   1   5   5       12.01       14.28      2.18 o 
   2   5   5        6.62        9.98      1.48 o 
   3   5   5       11.32        9.02      1.47 o 
  -6   6   5        3.19        3.68      2.36 o 
  -5   6   5       15.23       17.75      2.82 o 
  -4   6   5        7.03        8.76      2.22 o 
  -3   6   5       30.16       27.50      3.25 o 
  -2   6   5      248.05      259.55      6.19 o 
  -1   6   5       43.80       44.74      2.97 o 
   0   6   5       40.37       37.76      2.86 o 
   1   6   5       20.82       21.05      2.48 o 
   2   6   5        9.07       10.49      2.30 o 
  -5   7   5       13.87       18.27      3.13 o 
  -4   7   5       16.96       16.04      2.92 o 
  -3   7   5       24.68       30.73      2.12 o 
  -2   7   5       68.72       69.45      3.82 o 
  -1   7   5       17.49       22.88      2.97 o 
   0   7   5        3.64        5.16      2.00 o 
   0  -7   6       23.03       23.54      2.03 o 
   1  -7   6        3.08        6.18      1.96 o 
   2  -7   6       24.10       26.48      3.18 o 
   3  -7   6      131.90      137.63      5.57 o 
   4  -7   6       10.97       11.03      2.80 o 
   5  -7   6        9.43       17.10      3.31 o 
  -2  -6   6       12.62       13.86      1.85 o 
  -1  -6   6       15.09       13.89      1.75 o 
   0  -6   6        1.03        1.98      1.18 o 
   1  -6   6        2.42        2.93      1.45 o 
   2  -6   6        2.87        6.37      2.07 o 
   3  -6   6        8.87        7.12      2.15 o 
   4  -6   6        4.75        0.70      1.90 o 
   5  -6   6        1.47        3.68      2.18 o 
   6  -6   6        3.44        3.48      2.86 o 
  -3  -5   6        7.28        4.92      2.29 o 
  -2  -5   6       20.98       22.49      2.62 o 
  -1  -5   6        0.01       -0.13      1.27 o 
   0  -5   6       80.31       92.05      2.55 o 
   1  -5   6        9.39       12.27      3.29 o 
   2  -5   6       41.00       43.08      1.71 o 
   3  -5   6      701.84      621.69      9.20 o 
   4  -5   6       33.85       38.46      3.07 o 
   5  -5   6       15.08       17.34      2.87 o 
   6  -5   6       34.92       34.76      3.68 o 
  -4  -4   6        3.61        0.26      1.96 o 
  -3  -4   6        0.49        3.73      1.99 o 
  -2  -4   6        7.54        6.24      1.88 o 
  -1  -4   6       62.58       61.65      2.94 o 
   0  -4   6        4.28        4.89      1.21 o 
   1  -4   6      103.07      100.55      4.10 o 
   2  -4   6       70.23       77.30      1.80 o 
   3  -4   6      125.83      128.15      4.00 o 
   4  -4   6        3.24        1.54      1.66 o 
   5  -4   6      172.21      178.52      5.77 o 
   6  -4   6       55.64       58.74      4.31 o 
   7  -4   6       10.95       10.20      3.97 o 
  -5  -3   6        6.86        8.56      2.45 o 
  -4  -3   6        0.00        1.71      1.07 o 
  -3  -3   6        4.68        9.65      1.50 o 
  -2  -3   6      441.44      438.99      7.18 o 
  -1  -3   6       19.38       15.81      1.05 o 
   0  -3   6       20.01       22.14      1.57 o 
   1  -3   6     1100.53     1064.84     40.54 o 
   2  -3   6       16.33       22.74      3.42 o 
   3  -3   6      200.79      192.36     17.17 o 
   4  -3   6        6.68        9.02      1.87 o 
   5  -3   6       21.52       28.29      3.31 o 
   6  -3   6       62.90       48.01      4.34 o 
   7  -3   6       21.98       14.85      4.04 o 
  -5  -2   6        0.17        1.19      1.20 o 
  -4  -2   6        2.30        4.77      1.19 o 
  -3  -2   6        4.56        8.24      1.09 o 
  -2  -2   6     1290.68     1196.84    108.68 o 
  -1  -2   6      659.29      713.96     11.26 o 
   0  -2   6      253.85      211.44      3.19 o 
   1  -2   6     2686.90     2391.00     82.32 o 
   2  -2   6     1798.10     1908.53     11.14 o 
   3  -2   6      334.17      391.74      3.71 o 
   4  -2   6      169.52      166.51      4.66 o 
   5  -2   6       19.11       21.38      3.20 o 
   6  -2   6      108.86      102.43      5.39 o 
   7  -2   6       15.00       16.54      4.15 o 
  -6  -1   6        0.00        0.61      1.32 o 
  -5  -1   6       11.91       11.35      1.58 o 
  -4  -1   6       21.11       19.69      1.50 o 
  -3  -1   6       47.36       54.43      5.20 o 
  -2  -1   6      202.29      170.12     14.83 o 
  -1  -1   6     6316.66     5238.58    585.44 o 
   0  -1   6     4166.06     4452.92    310.66 o 
   1  -1   6      320.38      377.39      3.68 o 
   2  -1   6      165.88      135.95     20.80 o 
   3  -1   6       31.39       30.81      1.57 o 
   4  -1   6        5.61        4.14      0.81 o 
   5  -1   6       15.23       17.96      3.16 o 
   6  -1   6        8.47       10.97      3.28 o 
  -6   0   6        3.81        3.17      1.50 o 
  -5   0   6        0.06        7.30      1.42 o 
  -4   0   6      449.86      421.76     12.99 o 
  -3   0   6      213.95      284.04      7.69 o 
  -2   0   6      128.03      121.76      5.16 o 
  -1   0   6      199.39      185.59     22.83 o 
   0   0   6     5938.99     5934.92     30.64 o 
   1   0   6       30.12       24.38      6.56 o 
   2   0   6        0.39       30.86     22.50 o 
   3   0   6       65.72       74.90      1.82 o 
   4   0   6       15.21       16.64      1.91 o 
   5   0   6       66.25       66.60      4.00 o 
   6   0   6        0.89        1.94      2.49 o 
  -7   1   6       26.03       34.73      3.93 o 
  -6   1   6       14.99       21.80      2.79 o 
  -5   1   6       49.52       46.36      4.60 o 
  -4   1   6       11.90       11.63      1.24 o 
  -2   1   6      558.70      596.92     32.98 o 
  -1   1   6       77.09       63.74      1.60 o 
   0   1   6     4367.70     3632.21     18.11 o 
   1   1   6     3250.80     3157.29     50.02 o 
   2   1   6       96.31      102.33     14.19 o 
   3   1   6       53.72       49.90      1.72 o 
   4   1   6        3.17        2.15      0.93 o 
   5   1   6      134.59      111.85      6.14 o 
   6   1   6       52.88       49.79      3.98 o 
  -7   2   6        0.45        3.46      3.31 o 
  -6   2   6       16.26       23.63      3.62 o 
  -5   2   6      104.15      105.15      2.80 o 
  -4   2   6        0.62        1.24      0.77 o 
  -3   2   6     1691.88     1803.45    111.98 o 
  -2   2   6      366.45      400.23     13.32 o 
  -1   2   6     3074.51     2606.94     12.17 o 
   0   2   6      150.52      117.50      2.62 o 
   1   2   6      659.30      639.94     34.38 o 
   2   2   6      207.11      248.30     17.30 o 
   3   2   6       83.74       83.09      2.37 o 
   4   2   6        1.97        1.27      1.45 o 
   5   2   6       16.47       16.66      1.87 o 
  -7   3   6        1.42        1.68      3.31 o 
  -6   3   6      478.27      444.45      8.88 o 
  -5   3   6      347.25      334.03      6.78 o 
  -4   3   6        4.23        4.07      0.88 o 
  -3   3   6       25.05       34.63      2.56 o 
  -2   3   6        5.81       12.00      1.49 o 
  -1   3   6      967.32      935.47      8.21 o 
   0   3   6        6.08        6.50      1.08 o 
   1   3   6      265.31      262.34      3.57 o 
   2   3   6      248.01      239.43     23.38 o 
   3   3   6     1230.19     1191.83    116.61 o 
   4   3   6        2.18        3.13      0.95 o 
   5   3   6        0.83        0.14      0.96 o 
  -7   4   6        2.71        6.49      3.48 o 
  -6   4   6        5.15       14.45      2.98 o 
  -5   4   6      137.53      143.34      4.96 o 
  -4   4   6        1.22        3.06      0.96 o 
  -3   4   6       68.14       65.62      5.94 o 
  -2   4   6       94.89       94.19      3.01 o 
  -1   4   6       61.27       63.09      2.66 o 
   0   4   6       15.47       17.87      1.72 o 
   1   4   6       21.51       23.75      1.46 o 
   2   4   6        5.81        7.89      1.18 o 
   3   4   6        4.13        4.51      1.19 o 
   4   4   6        6.25        8.48      1.30 o 
  -6   5   6       34.50       33.46      3.38 o 
  -5   5   6       37.34       34.80      2.95 o 
  -4   5   6       53.37       51.70      2.11 o 
  -3   5   6      395.56      339.30      8.68 o 
  -2   5   6       52.68       58.33      2.81 o 
  -1   5   6       33.78       38.12      2.50 o 
   0   5   6        4.22        7.05      1.57 o 
   1   5   6       18.03       17.02      2.27 o 
   2   5   6        2.06        1.35      1.00 o 
   3   5   6        0.85        1.38      1.06 o 
  -6   6   6       10.00       12.34      2.88 o 
  -5   6   6       21.31       21.26      2.97 o 
  -4   6   6       22.05       24.05      2.76 o 
  -3   6   6       30.06       22.05      1.68 o 
  -2   6   6       11.66       14.37      2.31 o 
  -1   6   6       33.60       35.38      2.75 o 
   0   6   6        1.22        2.23      1.53 o 
   1   6   6        3.50        5.80      1.85 o 
   2   6   6        1.89        5.29      1.96 o 
  -5   7   6       18.69       25.90      3.44 o 
  -4   7   6       10.98       15.35      2.80 o 
  -3   7   6       85.44       86.76      3.07 o 
  -2   7   6       25.92       26.60      2.75 o 
  -1   7   6        1.47        2.21      1.72 o 
   0   7   6        0.67       -0.25      1.50 o 
   0  -7   7        2.27        2.73      1.30 o 
   1  -7   7        4.44        3.35      1.88 o 
   2  -7   7        5.54        9.47      2.54 o 
   3  -7   7       24.40       28.84      3.26 o 
   4  -7   7        8.96       15.56      3.01 o 
  -2  -6   7        2.11        1.80      1.09 o 
  -1  -6   7       25.58       27.51      2.03 o 
   0  -6   7       30.12       33.03      1.95 o 
   1  -6   7        3.03        6.10      1.70 o 
   2  -6   7       83.46       73.77      3.85 o 
   3  -6   7        5.11        4.52      2.04 o 
   4  -6   7       21.37       27.75      3.06 o 
   5  -6   7       31.07       32.50      3.38 o 
   6  -6   7       27.41       35.51      3.90 o 
  -3  -5   7       23.75       19.81      3.03 o 
  -2  -5   7        0.23       -0.09      1.59 o 
  -1  -5   7        3.01        2.17      1.46 o 
   0  -5   7       23.00       30.84      1.65 o 
   1  -5   7      236.26      246.16      3.65 o 
   2  -5   7      315.70      278.69      4.52 o 
   4  -5   7       95.34       92.34      4.23 o 
   5  -5   7        5.80        6.09      2.28 o 
   6  -5   7       53.52       56.32      4.29 o 
  -4  -4   7       25.88       22.46      3.24 o 
  -3  -4   7        0.55        2.24      1.87 o 
  -2  -4   7        3.23        3.31      1.65 o 
  -1  -4   7        0.15        0.14      1.08 o 
   0  -4   7        2.82        2.22      1.09 o 
   1  -4   7       32.76       35.84      1.32 o 
   2  -4   7      153.50      108.85      2.08 o 
   3  -4   7      152.80      165.73      4.55 o 
   4  -4   7       48.04       42.94      2.97 o 
   5  -4   7      140.03      129.73      5.08 o 
   6  -4   7        6.28        7.85      2.89 o 
   7  -4   7        3.39       -0.44      3.48 o 
  -5  -3   7       11.44        8.09      2.45 o 
  -4  -3   7       64.93       54.78      8.15 o 
  -3  -3   7        5.75       30.26      3.14 o 
  -2  -3   7      196.23      191.91      4.97 o 
  -1  -3   7       31.93       35.91      1.36 o 
   0  -3   7      238.31      222.34      4.05 o 
   1  -3   7      311.98      279.09      3.36 o 
   2  -3   7      817.66      714.48     35.45 o 
   3  -3   7       64.51       70.83      2.94 o 
   4  -3   7       76.65       75.57      3.44 o 
   5  -3   7        3.34        3.09      2.34 o 
   6  -3   7       33.60       38.21      4.30 o 
   7  -3   7        0.67       -1.40      3.26 o 
  -5  -2   7       25.15       24.02      2.70 o 
  -4  -2   7        0.49        2.85      1.12 o 
  -3  -2   7        0.80        0.58      0.83 o 
  -2  -2   7       33.53       45.42      5.32 o 
  -1  -2   7     1804.43     1750.53     15.62 o 
   0  -2   7       26.99       23.89      1.23 o 
   1  -2   7     1996.09     1815.51      6.40 o 
   2  -2   7       37.38       79.62      2.51 o 
   3  -2   7        6.52       11.72      1.63 o 
   4  -2   7       61.92       52.59      3.25 o 
   5  -2   7        2.97        4.10      2.47 o 
   6  -2   7        8.13       13.29      3.47 o 
   7  -2   7       10.10       11.58      3.80 o 
  -6  -1   7       29.64       28.95      3.00 o 
  -5  -1   7       18.65       17.43      1.76 o 
  -4  -1   7        9.19        8.66      1.26 o 
  -3  -1   7       51.38       49.22      6.20 o 
  -2  -1   7      637.28      537.91     35.01 o 
  -1  -1   7     2015.93     2100.23     79.45 o 
   0  -1   7      257.04      247.55     14.20 o 
   1  -1   7     2913.65     3291.22     12.54 o 
   2  -1   7      351.56      327.09      4.49 o 
   3  -1   7      233.51      227.00      6.83 o 
   4  -1   7       83.55       68.85      5.09 o 
   5  -1   7        3.62        4.74      2.50 o 
   6  -1   7      128.32      123.19      5.67 o 
  -6   0   7        3.27        6.10      2.48 o 
  -5   0   7       13.24       19.64      1.80 o 
  -4   0   7       45.55       59.81      2.11 o 
  -3   0   7      164.47      186.63     10.15 o 
  -2   0   7     1260.60     1129.57     49.57 o 
  -1   0   7       53.13       60.44      5.42 o 
   1   0   7       93.65       75.41      8.64 o 
   2   0   7      219.38      181.75     11.64 o 
   3   0   7       10.49        5.55      0.88 o 
   4   0   7        4.30        6.67      2.02 o 
   5   0   7      119.90      118.17      4.96 o 
   6   0   7        3.90        2.30      2.57 o 
  -6   1   7      125.71      121.50      4.28 o 
  -5   1   7       13.63       17.46      1.72 o 
  -4   1   7       62.65       65.30      2.64 o 
  -3   1   7      170.09      166.48      3.48 o 
  -2   1   7        5.82       32.82      1.35 o 
  -1   1   7     3414.55     2978.20     12.31 o 
   0   1   7       13.09       33.81     14.03 o 
   1   1   7       81.58       88.93      2.17 o 
   2   1   7      787.07      829.03     34.90 o 
   3   1   7       30.69       30.53      1.99 o 
   4   1   7      189.35      169.94      5.92 o 
   5   1   7       20.85       24.29      3.16 o 
   6   1   7        0.16        4.10      2.45 o 
  -7   2   7        0.03        6.36      3.35 o 
  -6   2   7      117.88      103.12      5.03 o 
  -5   2   7      109.56      111.57      2.87 o 
  -4   2   7        0.34        1.77      0.82 o 
  -1   2   7     1336.52     1218.22      8.29 o 
   0   2   7        4.26        4.70      0.77 o 
   1   2   7       86.06       85.79      4.46 o 
   2   2   7      396.99      440.93     22.91 o 
   3   2   7      284.81      267.72      4.01 o 
   4   2   7        1.77        5.65      1.29 o 
   5   2   7       29.87       22.93      1.95 o 
  -7   3   7       17.53       12.61      3.89 o 
  -6   3   7        7.27       40.65      4.00 o 
  -5   3   7      212.67      220.73      3.81 o 
  -4   3   7       12.88       14.10      1.16 o 
  -3   3   7        2.05       13.55      2.60 o 
  -2   3   7      748.30      656.78      4.95 o 
  -1   3   7      315.85      282.33      4.61 o 
   0   3   7      476.91      456.24      6.15 o 
   1   3   7       15.48       30.95      1.46 o 
   2   3   7       79.11       84.33      9.85 o 
   3   3   7      337.74      340.41     30.46 o 
   4   3   7       42.66       36.83      3.80 o 
   5   3   7        0.27       -0.01      1.22 o 
  -7   4   7        1.30       -1.79      3.08 o 
  -6   4   7        4.26        7.04      2.57 o 
  -5   4   7       52.57       69.25      3.78 o 
  -4   4   7       60.63       56.43      1.99 o 
  -3   4   7      289.88      251.45      9.25 o 
  -2   4   7      122.91       91.04      3.02 o 
  -1   4   7       18.48       18.80      1.67 o 
   0   4   7       10.43       14.35      1.61 o 
   1   4   7        4.76        7.39      1.45 o 
   2   4   7        9.40        7.01      1.17 o 
   3   4   7        9.75       14.78      1.57 o 
   4   4   7       28.63       25.53      1.71 o 
  -6   5   7       36.48       37.31      3.51 o 
  -5   5   7        2.33        5.35      1.99 o 
  -4   5   7      316.75      288.07     14.51 o 
  -3   5   7       22.84       40.81      1.93 o 
  -2   5   7      243.28      237.31      5.38 o 
  -1   5   7      144.13      142.97      4.40 o 
   0   5   7       15.16       19.32      2.08 o 
   1   5   7       32.48       34.59      2.69 o 
   2   5   7        0.02       -0.45      1.18 o 
   3   5   7        0.94        0.28      1.10 o 
  -6   6   7        4.82        7.01      2.53 o 
  -5   6   7        6.47        4.63      2.15 o 
  -4   6   7       18.13       17.58      1.77 o 
  -3   6   7        0.35        0.19      1.00 o 
  -2   6   7       60.64       59.12      3.32 o 
  -1   6   7       29.36       33.75      2.73 o 
   0   6   7        0.02        0.82      1.32 o 
   1   6   7      101.66      118.43      4.98 o 
   2   6   7        8.77       11.21      2.36 o 
  -5   7   7       42.85       51.88      3.96 o 
  -4   7   7        2.49        4.78      2.13 o 
  -3   7   7       13.75       19.85      2.22 o 
  -2   7   7       16.48       21.36      2.62 o 
  -1   7   7       41.00       48.12      3.49 o 
   0   7   7        0.56       -0.58      1.45 o 
   0  -7   8        0.01       -0.18      1.10 o 
   1  -7   8        1.59        4.35      1.40 o 
   2  -7   8       85.32       88.33      4.59 o 
   3  -7   8       91.22       99.69      4.90 o 
   4  -7   8        5.14        2.50      2.42 o 
  -2  -6   8        0.00        0.20      1.87 o 
  -1  -6   8        2.94        3.91      1.35 o 
   0  -6   8        0.96        0.86      1.04 o 
   1  -6   8      119.21      122.18      3.03 o 
   2  -6   8      122.93      130.93      4.83 o 
   3  -6   8        1.58        0.44      1.86 o 
   4  -6   8       78.54       67.60      4.05 o 
   5  -6   8       11.07       14.59      2.96 o 
   6  -6   8        5.49        7.48      3.13 o 
  -3  -5   8       10.25        6.15      2.34 o 
  -2  -5   8        0.02       -0.15      1.56 o 
  -1  -5   8       15.09       11.73      2.09 o 
   0  -5   8       41.16       31.17      2.41 o 
   1  -5   8      145.16      149.07      2.88 o 
   2  -5   8        6.89        6.36      1.10 o 
   3  -5   8      429.08      375.39      7.32 o 
   4  -5   8      154.72      162.65      5.35 o 
   5  -5   8        1.90        0.20      2.03 o 
   6  -5   8        1.65        5.08      2.89 o 
  -4  -4   8       10.30       13.29      2.84 o 
  -3  -4   8        2.56        1.88      1.78 o 
  -2  -4   8        2.90        1.09      1.44 o 
  -1  -4   8       88.81       66.08      3.04 o 
   0  -4   8       80.56       67.85      2.77 o 
   1  -4   8       21.47       22.91      0.95 o 
   2  -4   8      114.42      110.34      2.37 o 
   3  -4   8      157.21      154.29      4.41 o 
   4  -4   8       44.62       47.54      3.15 o 
   5  -4   8        2.98        6.14      2.47 o 
   6  -4   8        1.34       -0.17      2.47 o 
  -5  -3   8        0.92        0.92      2.02 o 
  -4  -3   8        1.85        3.16      1.14 o 
  -3  -3   8     1316.90     1281.91     13.64 o 
  -2  -3   8      235.26      240.08      5.47 o 
  -1  -3   8      415.17      398.48     14.65 o 
   0  -3   8       30.02       36.90      1.86 o 
   1  -3   8      247.05      252.99      4.55 o 
   2  -3   8       46.02       50.01      5.60 o 
   3  -3   8      392.03      434.34      6.57 o 
   4  -3   8       29.46       26.63      2.53 o 
   5  -3   8      137.04      130.26      5.06 o 
   6  -3   8        1.12        1.20      2.82 o 
   7  -3   8        5.27        0.57      3.47 o 
  -5  -2   8        3.89        6.63      2.21 o 
  -4  -2   8      103.87       85.10     11.00 o 
  -3  -2   8       62.03       61.58     11.01 o 
  -2  -2   8      672.49      629.80     66.85 o 
  -1  -2   8      157.79      193.98      6.34 o 
   0  -2   8       81.68      102.71      2.32 o 
   1  -2   8      916.70      956.30      5.54 o 
   2  -2   8       12.09       30.60      1.77 o 
   3  -2   8      112.91      122.07      3.55 o 
   4  -2   8       68.96       80.13      3.72 o 
   5  -2   8        1.82       10.07      2.65 o 
   6  -2   8       66.14       61.10      4.67 o 
   7  -2   8       74.84       65.85      5.11 o 
  -6  -1   8        0.04       -1.80      1.77 o 
  -5  -1   8       88.96       76.90      4.54 o 
  -4  -1   8       10.88       11.49      1.35 o 
  -3  -1   8       42.40       38.78      3.72 o 
  -2  -1   8      184.00      202.97     12.93 o 
  -1  -1   8      630.30      652.97     23.67 o 
   0  -1   8     1144.32     1359.50     98.18 o 
   1  -1   8      325.38      457.71     29.64 o 
   2  -1   8      575.02      572.58      5.96 o 
   3  -1   8     1105.93     1032.41     55.81 o 
   4  -1   8      380.04      371.18      6.96 o 
   5  -1   8        2.50        4.72      2.52 o 
   6  -1   8       24.88       33.39      3.98 o 
  -6   0   8       76.80       72.07      2.84 o 
  -5   0   8       76.84       72.44      3.28 o 
  -4   0   8        0.73        2.72      2.01 o 
  -3   0   8       63.87       81.00      5.14 o 
  -2   0   8       55.81       88.80      1.76 o 
  -1   0   8      497.43      471.07     24.23 o 
   0   0   8     7766.01     7651.15     36.05 o 
   1   0   8      237.54      235.39     15.63 o 
   2   0   8       38.43       44.61      2.14 o 
   3   0   8      435.38      448.28     19.24 o 
   4   0   8      198.27      192.16     10.13 o 
   5   0   8        5.79        8.38      2.53 o 
   6   0   8       16.04       13.72      3.14 o 
  -6   1   8        0.00        2.50      1.52 o 
  -5   1   8        0.47        0.06      1.17 o 
  -4   1   8        2.37        5.17      1.04 o 
  -3   1   8        4.09       14.72      1.12 o 
  -2   1   8       14.64       30.41      1.19 o 
  -1   1   8     1460.03     1267.72      7.76 o 
   0   1   8     1961.96     1696.33    106.62 o 
   1   1   8        2.53       16.50      1.15 o 
   2   1   8      719.08      774.67     13.42 o 
   3   1   8       13.87       11.09      1.08 o 
   4   1   8       28.04       42.19      4.48 o 
   5   1   8        5.56        8.54      2.44 o 
   6   1   8        0.16        0.38      2.37 o 
  -7   2   8       16.26       24.25      4.03 o 
  -6   2   8       28.86       36.54      2.39 o 
  -5   2   8       75.59       77.11      2.59 o 
  -4   2   8      183.74      193.23      4.90 o 
  -3   2   8      103.23      133.14      2.29 o 
  -2   2   8      846.54      821.68     21.30 o 
  -1   2   8      711.13      704.35      6.41 o 
   0   2   8       98.40      108.64      2.62 o 
   1   2   8        0.03        3.25      0.85 o 
   2   2   8     3496.48     3407.89    244.52 o 
   3   2   8       25.29       27.23      2.57 o 
   4   2   8       83.78       84.42      5.62 o 
   5   2   8        0.77        3.28      0.98 o 
  -7   3   8       57.54       48.57      4.59 o 
  -6   3   8       49.81       55.10      4.24 o 
  -5   3   8        6.73       22.60      2.14 o 
  -4   3   8        2.70        4.36      0.90 o 
  -3   3   8       18.88       20.89      1.16 o 
  -2   3   8        7.81       20.07      1.68 o 
  -1   3   8      271.16      279.96      4.69 o 
   0   3   8      163.52      161.61      3.77 o 
   1   3   8      318.03      310.40      5.54 o 
   2   3   8       17.18       15.19      1.61 o 
   3   3   8       77.35       80.50      2.47 o 
   4   3   8        3.30        9.36      1.46 o 
   5   3   8        3.84        3.29      1.12 o 
  -7   4   8        6.16       -0.61      3.36 o 
  -6   4   8       18.85       26.87      3.31 o 
  -5   4   8      191.76      192.10      7.23 o 
  -4   4   8       11.99       14.03      1.30 o 
  -3   4   8      376.23      353.64     23.82 o 
  -2   4   8       83.71       90.36      3.07 o 
  -1   4   8       31.24       26.08      1.90 o 
   0   4   8      226.31      211.97      4.93 o 
   1   4   8      206.96      200.42      5.10 o 
   2   4   8        2.48        2.07      0.91 o 
   3   4   8      154.43      162.93      3.85 o 
   4   4   8       21.45       21.33      1.85 o 
  -6   5   8        0.91        3.00      2.39 o 
  -5   5   8        8.28        9.74      2.24 o 
  -4   5   8       75.82       68.86      4.18 o 
  -3   5   8      770.36      662.71     19.76 o 
  -2   5   8       12.29       15.13      1.98 o 
  -1   5   8      125.35      132.68      4.30 o 
   0   5   8      132.65      124.99      4.37 o 
   1   5   8        1.71        2.08      1.36 o 
   2   5   8        7.48        9.08      2.01 o 
   3   5   8        0.47        0.57      1.04 o 
  -6   6   8        1.66        5.15      2.49 o 
  -5   6   8        2.93        5.77      2.23 o 
  -4   6   8       55.82       42.73      3.04 o 
  -3   6   8        0.86        1.82      1.26 o 
  -2   6   8       94.76      100.88      4.15 o 
  -1   6   8       86.47       88.45      4.01 o 
   0   6   8       18.53       19.37      2.36 o 
   1   6   8        6.11       11.31      2.25 o 
   2   6   8        0.15        0.38      1.51 o 
  -5   7   8        8.53       12.86      2.86 o 
  -4   7   8       10.67       10.69      2.54 o 
  -3   7   8      129.65      128.88      3.66 o 
  -2   7   8       85.60       93.89      4.45 o 
  -1   7   8        0.77        3.65      1.93 o 
   0   7   8        2.56        4.03      1.94 o 
   0  -7   9        0.07        0.11      1.17 o 
   1  -7   9      101.57      113.94      5.02 o 
   2  -7   9       88.55      100.92      4.83 o 
   3  -7   9        2.34        2.54      2.28 o 
   4  -7   9        1.95        1.68      2.24 o 
  -2  -6   9       20.48       18.48      2.96 o 
  -1  -6   9       96.78      104.98      6.75 o 
   0  -6   9        5.91        7.33      1.35 o 
   1  -6   9       36.23       42.34      1.68 o 
   2  -6   9       76.04       69.87      3.73 o 
   3  -6   9       10.31       16.34      2.69 o 
   4  -6   9        7.22       14.76      2.79 o 
   5  -6   9        4.23        2.60      2.24 o 
  -3  -5   9        0.30        0.25      1.81 o 
  -2  -5   9        3.81        6.52      2.06 o 
  -1  -5   9       39.00       39.01      2.82 o 
   0  -5   9       34.51       34.52      2.53 o 
   1  -5   9        5.02        6.94      0.88 o 
   2  -5   9      210.66      202.62      5.21 o 
   3  -5   9        0.63        2.66      1.84 o 
   4  -5   9       63.69       65.36      3.78 o 
   5  -5   9       13.03       13.52      2.80 o 
   6  -5   9       45.21       49.17      4.39 o 
  -4  -4   9       93.22       81.60      4.60 o 
  -3  -4   9       14.01       15.60      2.63 o 
  -2  -4   9       12.15       10.12      1.95 o 
  -1  -4   9        5.63        8.20      1.63 o 
   0  -4   9       43.41       53.43      2.52 o 
   1  -4   9      198.45      180.92      6.87 o 
   2  -4   9        0.40        0.83      0.55 o 
   3  -4   9       46.62       49.63      2.80 o 
   4  -4   9       88.49       90.69      4.03 o 
   5  -4   9       22.42       25.92      3.19 o 
   6  -4   9       36.48       36.49      3.85 o 
  -5  -3   9       11.16       12.19      2.77 o 
  -4  -3   9        3.54        3.35      1.92 o 
  -3  -3   9      459.43      484.58      8.57 o 
  -2  -3   9      122.04      121.68      4.06 o 
   0  -3   9      167.36      157.89      3.46 o 
   1  -3   9     1096.98     1002.67      5.49 o 
   2  -3   9       37.59       56.11      7.14 o 
   4  -3   9        1.29        4.79      1.79 o 
   5  -3   9       80.95       85.03      4.59 o 
   6  -3   9       32.99       26.45      3.95 o 
   7  -3   9        1.63       -0.62      3.38 o 
  -5  -2   9       56.20       51.95      3.59 o 
  -4  -2   9        0.57        1.80      1.06 o 
  -3  -2   9      392.00      351.95     61.07 o 
  -2  -2   9      497.91      508.02     65.66 o 
  -1  -2   9      349.45      374.49     17.80 o 
   0  -2   9      255.43      282.82      6.40 o 
   1  -2   9     1017.12     1068.51     20.22 o 
   2  -2   9      214.52      237.95      4.10 o 
   3  -2   9        6.46       11.50      1.69 o 
   4  -2   9      675.00      665.60      8.98 o 
   5  -2   9      354.26      317.85      7.51 o 
   6  -2   9       70.47       64.60      4.77 o 
   7  -2   9        2.16        6.73      3.63 o 
  -6  -1   9       22.25       21.89      3.12 o 
  -5  -1   9        0.90        7.30      1.42 o 
  -4  -1   9       47.72       50.40      3.70 o 
  -3  -1   9       21.71       20.63      3.55 o 
  -2  -1   9      311.13      325.12     21.79 o 
  -1  -1   9     1559.64     1573.71     86.14 o 
   0  -1   9     3251.59     3565.60    245.76 o 
   1  -1   9     1446.74     1630.64     37.97 o 
   2  -1   9      235.46      294.84      4.47 o 
   3  -1   9       27.54       38.33      9.38 o 
   4  -1   9        4.41       12.29      2.58 o 
   5  -1   9       54.45       53.71      4.09 o 
   6  -1   9       98.21       97.10      5.24 o 
  -6   0   9        3.70        5.85      2.36 o 
  -5   0   9      129.79      111.57      2.98 o 
  -4   0   9       30.63       27.77      1.72 o 
  -3   0   9       16.48       13.91      1.83 o 
  -2   0   9       46.35       51.45      1.26 o 
  -1   0   9      381.23      358.40     21.00 o 
   1   0   9      138.57      136.18     10.50 o 
   2   0   9      511.37      469.94     10.16 o 
   3   0   9        2.93        8.75      0.94 o 
   4   0   9       49.73       48.89      3.21 o 
   5   0   9        0.02       -1.48      1.94 o 
   6   0   9       20.93       26.99      3.75 o 
  -6   1   9        1.64        3.09      1.55 o 
  -5   1   9        4.33        3.08      1.34 o 
  -4   1   9       46.50       27.68      1.68 o 
  -3   1   9      141.05      170.49      2.57 o 
  -2   1   9       68.04       77.44      1.46 o 
  -1   1   9      823.70      845.89      6.47 o 
   0   1   9     2517.03     2457.68    193.56 o 
   1   1   9     3250.17     3027.09     60.27 o 
   2   1   9      128.01      132.74      2.42 o 
   3   1   9       13.30       16.69      0.94 o 
   4   1   9      229.81      217.43     15.01 o 
   5   1   9        0.36        1.42      2.02 o 
   6   1   9        6.43       11.74      3.04 o 
  -6   2   9       36.44       41.02      2.47 o 
  -5   2   9        3.87        8.56      1.52 o 
  -4   2   9       77.18       76.59      2.98 o 
  -3   2   9        2.27        4.29      1.02 o 
  -2   2   9        4.31       13.18      1.86 o 
  -1   2   9     1634.19     1409.99      9.38 o 
   0   2   9      646.71      565.07      6.01 o 
   1   2   9      346.65      331.92     40.31 o 
   2   2   9      582.52      604.23     13.86 o 
   3   2   9      245.19      223.36     15.11 o 
   4   2   9      105.87      111.82      7.55 o 
   5   2   9       10.77       10.09      2.70 o 
  -7   3   9        0.46       -1.84      3.17 o 
  -6   3   9       10.29       14.26      3.17 o 
  -5   3   9        0.08        3.12      1.22 o 
  -4   3   9      104.70       95.42      6.92 o 
  -3   3   9       20.61       25.40      1.66 o 
  -2   3   9      153.97      164.33      3.93 o 
  -1   3   9     1074.25     1007.11      9.01 o 
   0   3   9       66.70       60.91      2.44 o 
   1   3   9       74.03       94.99      3.22 o 
   2   3   9      200.07      179.20     16.22 o 
   3   3   9       76.22       79.20      5.38 o 
   4   3   9       47.26       48.33      4.54 o 
   5   3   9        7.37        7.57      1.25 o 
  -7   4   9        0.02       -4.57      3.05 o 
  -6   4   9       72.80       72.02      4.23 o 
  -5   4   9       79.93       89.51      2.72 o 
  -4   4   9       10.77        9.50      1.21 o 
  -3   4   9        0.88        2.66      0.84 o 
  -2   4   9        9.52        6.72      1.26 o 
  -1   4   9      267.98      253.73      5.16 o 
   0   4   9       29.75       36.86      2.28 o 
   1   4   9        6.19        9.03      1.57 o 
   2   4   9       13.58       17.01      2.21 o 
   3   4   9       14.04       17.85      3.07 o 
   4   4   9       28.53       30.38      2.03 o 
  -6   5   9       23.80       31.65      3.33 o 
  -5   5   9        3.72        1.99      1.81 o 
  -4   5   9       11.16       14.09      1.50 o 
  -3   5   9       22.64       28.60      2.05 o 
  -2   5   9      258.71      251.59      5.68 o 
  -1   5   9       15.68       16.84      2.09 o 
   0   5   9      131.91      136.79      4.60 o 
   1   5   9        9.55       12.81      2.06 o 
   2   5   9       14.47       19.71      2.58 o 
   3   5   9        0.14        0.52      1.47 o 
  -6   6   9       24.43       28.83      3.31 o 
  -5   6   9       35.62       35.74      3.22 o 
  -4   6   9       29.26       29.22      2.03 o 
  -3   6   9        0.27        1.99      2.41 o 
  -2   6   9       78.00       70.45      3.63 o 
  -1   6   9       15.77       18.58      2.44 o 
   0   6   9        6.55        4.19      1.64 o 
   1   6   9        0.00       -0.95      1.32 o 
   2   6   9        7.48        7.77      2.19 o 
  -4   7   9        3.86        5.66      2.25 o 
  -3   7   9        9.22       13.87      5.92 o 
  -2   7   9       83.67       90.04      4.42 o 
  -1   7   9      103.91      112.24      5.00 o 
   0   7   9        3.53        5.75      2.16 o 
   0  -7  10        8.24        6.08      1.77 o 
   1  -7  10        2.19        4.34      2.25 o 
   2  -7  10       31.01       30.07      3.15 o 
   3  -7  10       10.29       12.79      2.88 o 
   4  -7  10        1.98       -0.17      2.19 o 
  -2  -6  10        2.05        5.09      2.27 o 
  -1  -6  10        6.65        5.50      2.07 o 
   0  -6  10       11.52       11.02      1.67 o 
   1  -6  10       25.45       27.20      1.73 o 
   2  -6  10       92.17       87.68      4.11 o 
   3  -6  10      337.72      317.36      7.41 o 
   4  -6  10       27.72       29.70      3.21 o 
   5  -6  10       14.84       22.28      3.33 o 
  -3  -5  10        0.00        0.34      1.95 o 
  -2  -5  10       15.10       16.27      2.65 o 
  -1  -5  10        1.27        0.55      1.37 o 
   0  -5  10       63.22       64.38      3.18 o 
   1  -5  10       35.14       36.67      1.54 o 
   2  -5  10      143.64      141.50      4.47 o 
   3  -5  10      123.89      134.71      4.67 o 
   4  -5  10       31.33       36.75      3.16 o 
   5  -5  10       23.27       21.82      3.17 o 
   6  -5  10       41.52       39.01      4.11 o 
  -4  -4  10        0.22        3.54      2.29 o 
  -3  -4  10       70.47       63.10      3.83 o 
  -2  -4  10        0.87        0.25      1.35 o 
  -1  -4  10      205.95      178.85      4.77 o 
   0  -4  10      265.62      227.52      4.79 o 
   1  -4  10      178.19      155.82      3.88 o 
   2  -4  10       10.36        9.27      0.86 o 
   3  -4  10      161.53      164.04      4.61 o 
   4  -4  10      276.77      267.33      6.32 o 
   5  -4  10        2.81        3.25      2.22 o 
   6  -4  10       23.56       20.04      3.70 o 
  -5  -3  10        0.67        0.39      2.02 o 
  -4  -3  10        0.11        4.08      1.98 o 
  -3  -3  10      279.77      260.61      6.49 o 
  -2  -3  10       27.17       32.03      2.47 o 
  -1  -3  10      162.55      169.44      2.65 o 
   0  -3  10      117.16      139.49      3.32 o 
   1  -3  10      174.39      183.49      2.73 o 
   2  -3  10      733.49      766.00     58.69 o 
   3  -3  10      355.34      364.13      6.13 o 
   4  -3  10      193.68      228.36      5.69 o 
   5  -3  10      222.26      196.99      6.11 o 
   6  -3  10        5.49        5.25      2.90 o 
  -5  -2  10       12.53       16.01      2.79 o 
  -4  -2  10       82.81       64.83      8.81 o 
  -3  -2  10        0.00        4.59      1.42 o 
  -2  -2  10     3562.29     3591.28     76.29 o 
   0  -2  10        7.28       26.93      9.37 o 
   1  -2  10     1046.25     1117.13      7.30 o 
   2  -2  10       87.92      131.83      3.23 o 
   3  -2  10        0.43        2.02      1.26 o 
   4  -2  10       20.66       32.63      3.12 o 
   5  -2  10      234.76      219.73      6.55 o 
   6  -2  10       54.27       63.56      4.76 o 
  -6  -1  10       49.66       42.48      3.49 o 
  -5  -1  10       63.90       65.86      3.70 o 
  -4  -1  10       15.02       22.23      1.66 o 
  -3  -1  10        6.61        7.28      1.22 o 
  -2  -1  10      583.01      563.73     43.01 o 
  -1  -1  10      530.17      713.86     13.99 o 
   0  -1  10      114.24       98.25      4.41 o 
   1  -1  10     5017.44     5525.24    231.08 o 
   2  -1  10      108.47      154.31      3.51 o 
   3  -1  10      444.79      399.38      3.04 o 
   4  -1  10      365.03      341.23      6.93 o 
   5  -1  10       67.18       77.56      4.56 o 
   6  -1  10      115.04      107.83      5.51 o 
  -6   0  10        4.43        1.24      2.07 o 
  -5   0  10       33.22       38.81      2.12 o 
  -4   0  10      180.47      187.74      6.69 o 
  -3   0  10      459.36      484.70     28.56 o 
  -2   0  10        0.52       23.94      1.02 o 
   0   0  10      517.56      551.83     27.08 o 
   1   0  10        2.70        3.40      0.44 o 
   2   0  10       14.44       15.22      3.79 o 
   3   0  10       74.73       86.83      1.40 o 
   4   0  10        7.46       10.19      1.58 o 
   5   0  10        0.06        0.51      2.14 o 
   6   0  10       41.63       47.65      4.07 o 
  -6   1  10        4.99        8.83      2.39 o 
  -5   1  10        5.44        2.67      1.42 o 
  -4   1  10      223.75      239.93     11.46 o 
  -3   1  10     1154.02     1309.33     20.57 o 
  -2   1  10      753.53      814.65     38.10 o 
  -1   1  10     4322.90     4195.35     15.98 o 
   0   1  10        1.40        1.77      0.51 o 
   1   1  10      244.89      329.75     31.96 o 
   2   1  10        5.57        5.26      0.68 o 
   3   1  10       33.33       46.12      1.33 o 
   4   1  10      216.03      230.65      6.31 o 
   5   1  10        1.98        2.86      2.14 o 
   6   1  10       60.82       53.18      4.19 o 
  -6   2  10      109.52      109.58      5.33 o 
  -5   2  10        8.19       10.62      1.61 o 
  -4   2  10       58.18       67.79      2.14 o 
  -3   2  10      169.40      186.26      8.28 o 
  -2   2  10      202.11      208.50      3.37 o 
  -1   2  10      635.08      598.34      6.22 o 
   0   2  10      124.19      132.73      3.01 o 
   1   2  10       49.16       53.34      3.13 o 
   2   2  10      823.18      780.27     46.99 o 
   3   2  10      249.06      260.18     15.02 o 
   4   2  10       18.76       23.42      1.43 o 
   5   2  10        8.42        6.18      2.37 o 
  -7   3  10        7.67        6.21      3.56 o 
  -6   3  10       15.50       24.38      3.41 o 
  -5   3  10       26.67       28.38      1.88 o 
  -4   3  10       43.43       38.88      1.72 o 
  -3   3  10      619.12      594.88     30.51 o 
  -2   3  10      874.31      827.26      8.29 o 
  -1   3  10      136.67      154.91      3.69 o 
   0   3  10        1.50        7.20      1.15 o 
   1   3  10       11.49       10.96      1.46 o 
   2   3  10       81.16       80.17      6.03 o 
   3   3  10       66.94       67.83      5.59 o 
   4   3  10       26.05       30.82      2.56 o 
  -7   4  10        9.33       12.43      3.73 o 
  -6   4  10        9.44       14.06      2.93 o 
  -5   4  10        0.03        5.79      1.28 o 
  -4   4  10       54.99       51.31      2.00 o 
  -3   4  10        2.75        5.95      0.98 o 
  -2   4  10        1.70        1.93      0.94 o 
  -1   4  10      202.92      192.00      4.60 o 
   0   4  10       57.07       53.14      2.69 o 
   1   4  10       79.96       79.78      3.40 o 
   2   4  10       67.59       62.58      3.31 o 
   3   4  10       28.31       32.82      2.04 o 
   4   4  10      100.95       99.16      8.37 o 
  -6   5  10       13.83       13.19      2.93 o 
  -5   5  10        0.32       -0.19      1.59 o 
  -4   5  10       88.00       79.42      6.24 o 
  -3   5  10        3.18        7.99      1.29 o 
  -2   5  10      135.78      137.92      4.40 o 
  -1   5  10       17.11       17.95      2.00 o 
   0   5  10        3.64        9.05      1.75 o 
   1   5  10        0.01        0.01      1.06 o 
   2   5  10       50.08       60.04      3.60 o 
   3   5  10        2.14        5.49      1.91 o 
  -6   6  10        9.21       12.05      2.89 o 
  -5   6  10       18.80       18.52      2.84 o 
  -4   6  10       47.24       40.00      3.19 o 
  -3   6  10      177.87      163.45      6.51 o 
  -2   6  10       93.39       96.74      4.16 o 
  -1   6  10        8.16        9.46      2.01 o 
   0   6  10        1.32        0.82      1.34 o 
   1   6  10        5.74       12.32      2.39 o 
  -4   7  10        0.02        0.16      1.85 o 
  -3   7  10        2.86        3.09      1.37 o 
  -2   7  10       16.93       19.48      2.80 o 
  -1   7  10        5.86        9.88      2.28 o 
   0   7  10       38.47       43.76      3.54 o 
   0  -7  11        6.94        9.60      1.68 o 
   1  -7  11       82.29       90.46      4.60 o 
   2  -7  11       21.77       27.06      3.30 o 
   3  -7  11        0.05       -1.42      2.01 o 
   4  -7  11        3.81        0.37      2.20 o 
  -2  -6  11        4.38        4.58      2.26 o 
  -1  -6  11        0.01       -1.30      1.54 o 
   0  -6  11        1.62        0.49      1.04 o 
   1  -6  11       26.44       24.62      1.43 o 
   2  -6  11       58.64       63.28      3.64 o 
   3  -6  11       74.74       86.58      4.30 o 
   4  -6  11       63.22       61.46      4.03 o 
   5  -6  11       42.28       43.59      3.86 o 
  -3  -5  11        1.05        1.20      2.01 o 
  -2  -5  11        3.04        4.92      2.03 o 
  -1  -5  11        2.59        2.96      1.61 o 
   0  -5  11      198.26      166.42      4.77 o 
   1  -5  11       61.12       53.95      2.49 o 
   2  -5  11       94.36      102.58      3.91 o 
   3  -5  11      310.69      293.58      6.57 o 
   4  -5  11       29.70       30.17      3.00 o 
   5  -5  11        1.08        3.31      2.27 o 
   6  -5  11       31.41       34.36      4.14 o 
  -4  -4  11        3.53        6.53      2.56 o 
  -3  -4  11        8.65       13.38      2.56 o 
  -2  -4  11        8.88        7.81      1.92 o 
  -1  -4  11       23.40       25.41      2.21 o 
   0  -4  11        0.54        2.99      1.14 o 
   1  -4  11       78.99       76.83      3.57 o 
   2  -4  11       11.75       12.99      2.06 o 
   3  -4  11       70.90       92.15      3.70 o 
   4  -4  11       52.64       62.59      3.65 o 
   5  -4  11       22.58       24.71      3.09 o 
   6  -4  11        1.66        2.80      2.88 o 
  -5  -3  11        1.68        1.86      2.19 o 
  -4  -3  11       62.62       57.22      3.71 o 
  -3  -3  11      100.11       94.35      4.17 o 
  -2  -3  11      176.63      159.85      4.60 o 
  -1  -3  11       60.95       79.28      2.34 o 
   0  -3  11      138.18      127.99      2.45 o 
   1  -3  11      532.82      568.96     21.20 o 
   2  -3  11       79.81       87.63      6.64 o 
   3  -3  11      196.54      216.65      4.88 o 
   4  -3  11      528.81      545.91      8.52 o 
   5  -3  11        2.66        9.44      2.83 o 
   6  -3  11        3.53       -0.67      2.83 o 
  -5  -2  11       12.61       18.31      2.89 o 
  -4  -2  11       18.81       23.53      2.68 o 
  -3  -2  11      162.54      124.29     25.51 o 
  -2  -2  11      447.19      470.93     22.90 o 
  -1  -2  11        0.02        3.09      0.61 o 
   0  -2  11        9.06       20.62      3.97 o 
   1  -2  11     1582.08     1700.95     19.23 o 
   2  -2  11      492.65      572.77      6.38 o 
   3  -2  11      141.33      158.99      4.27 o 
   4  -2  11        3.99        7.32      2.16 o 
   5  -2  11       14.81       33.71      4.01 o 
   6  -2  11      157.40      132.64      5.94 o 
  -6  -1  11        0.11        0.96      1.93 o 
  -5  -1  11       23.48       28.10      2.87 o 
  -4  -1  11      387.48      358.24     27.43 o 
  -3  -1  11        4.09        6.05      0.89 o 
  -2  -1  11      132.07      121.25     11.23 o 
  -1  -1  11     1733.97     1773.31     68.65 o 
   0  -1  11      984.38     1106.31     79.96 o 
   1  -1  11       67.73       96.87      6.01 o 
   2  -1  11      181.77      204.86      3.96 o 
   3  -1  11        0.47        0.58      0.99 o 
   4  -1  11      118.11      111.46      4.65 o 
   5  -1  11      116.25      119.04      5.27 o 
   6  -1  11       24.20       29.59      4.05 o 
  -6   0  11        7.78        7.41      2.43 o 
  -5   0  11       49.45       43.82      3.14 o 
  -4   0  11       61.19       69.96      2.26 o 
  -3   0  11       21.40       32.24      4.08 o 
  -2   0  11      331.26      301.78     18.32 o 
  -1   0  11      108.25      107.37      4.39 o 
   0   0  11        1.18        2.71      0.60 o 
   1   0  11      223.86      221.88     12.78 o 
   2   0  11       38.09       30.96      1.53 o 
   3   0  11      191.34      175.04      2.89 o 
   4   0  11        3.95        5.26      2.10 o 
   5   0  11       22.92       18.84      3.02 o 
   6   0  11        0.29        0.80      2.49 o 
  -6   1  11      167.37      166.96      5.50 o 
  -5   1  11        1.57       -0.88      2.28 o 
  -4   1  11       29.14       46.38      2.18 o 
  -3   1  11       44.87       77.02      2.83 o 
  -2   1  11      505.04      527.58     20.74 o 
   0   1  11     1114.10     1046.15     66.93 o 
   1   1  11       88.15      117.02     10.99 o 
   2   1  11       76.75       86.79      1.60 o 
   3   1  11       34.89       34.59      1.21 o 
   4   1  11       57.29       65.08      1.84 o 
   5   1  11       11.41       15.09      2.86 o 
   6   1  11        0.77        4.81      2.64 o 
  -6   2  11        0.00        7.11      2.82 o 
  -5   2  11      106.53      103.47      2.96 o 
  -4   2  11      709.64      717.66     24.55 o 
  -3   2  11       33.84       37.20      1.40 o 
  -2   2  11      666.47      642.28     18.95 o 
  -1   2  11     1597.89     1487.81     10.12 o 
   0   2  11      262.99      222.62      3.94 o 
   1   2  11       98.38       88.60      8.47 o 
   2   2  11       60.12       60.44      5.05 o 
   3   2  11        9.74       10.84      1.02 o 
   4   2  11        8.55       10.82      1.14 o 
   5   2  11        6.37        7.26      2.42 o 
  -6   3  11       80.58       73.63      2.83 o 
  -5   3  11       87.68       82.78      2.71 o 
  -4   3  11        2.61        3.29      0.97 o 
  -3   3  11       23.09       36.77      2.08 o 
  -2   3  11       11.89       24.22      1.75 o 
  -1   3  11      585.74      601.75      7.21 o 
   0   3  11      146.01      126.03      3.49 o 
   1   3  11       29.86       28.35      1.95 o 
   2   3  11       10.75       11.84      1.30 o 
   3   3  11       16.55       22.00      1.42 o 
   4   3  11        0.67        1.18      0.79 o 
  -6   4  11       24.99       29.07      3.26 o 
  -5   4  11       47.68       48.98      2.19 o 
  -4   4  11      104.52       93.97      5.52 o 
  -3   4  11       71.10       74.79      4.06 o 
  -2   4  11        8.03        7.98      1.34 o 
  -1   4  11       32.29       38.15      2.29 o 
   0   4  11        4.32        7.60      1.43 o 
   1   4  11       39.40       34.82      2.42 o 
   2   4  11        0.01        0.76      1.14 o 
   3   4  11       18.73       21.13      2.69 o 
   4   4  11      107.97      108.73     15.39 o 
  -6   5  11        0.56        1.51      2.33 o 
  -5   5  11       20.89       18.47      1.79 o 
  -4   5  11       74.72       74.95      3.95 o 
  -3   5  11      134.19      132.76      5.41 o 
  -2   5  11       77.82       98.57      3.84 o 
  -1   5  11      116.88      102.30      3.89 o 
   0   5  11       72.00       81.16      3.70 o 
   1   5  11       21.28       21.91      2.34 o 
   2   5  11       26.98       32.29      2.86 o 
   3   5  11        7.72        6.01      1.98 o 
  -6   6  11       31.70       52.96      4.05 o 
  -5   6  11        0.38       -0.57      1.70 o 
  -4   6  11        3.57        3.97      1.46 o 
  -3   6  11       94.86      100.75      3.08 o 
  -2   6  11       67.95       67.18      3.64 o 
  -1   6  11       39.97       38.73      2.90 o 
   0   6  11        2.37        4.56      1.75 o 
   1   6  11       19.90       27.80      2.85 o 
  -4   7  11        3.87        1.71      1.29 o 
  -3   7  11        0.14        0.18      1.19 o 
  -2   7  11       12.52       15.35      2.61 o 
  -1   7  11       39.57       43.88      3.44 o 
   1  -7  12        6.20        8.52      2.47 o 
   2  -7  12        2.06        0.63      2.05 o 
   3  -7  12       24.42       27.90      3.48 o 
   4  -7  12       18.31       25.95      3.51 o 
  -1  -6  12        5.53       10.39      2.38 o 
   0  -6  12       10.50       10.61      1.53 o 
   1  -6  12        0.03       -0.86      0.76 o 
   2  -6  12      131.45      133.37      4.87 o 
   3  -6  12      124.75      125.03      4.99 o 
   4  -6  12       49.32       50.53      3.79 o 
   5  -6  12       17.15       30.79      3.78 o 
  -3  -5  12        0.59       -0.70      1.94 o 
  -2  -5  12       35.30       33.28      3.07 o 
  -1  -5  12        0.15        0.56      1.34 o 
   0  -5  12       75.29       82.03      9.78 o 
   1  -5  12       13.47       11.14      1.02 o 
   2  -5  12      172.92      162.37      4.75 o 
   3  -5  12       65.58       65.01      3.62 o 
   4  -5  12       68.74       63.22      3.78 o 
   5  -5  12       25.20       26.07      3.45 o 
   6  -5  12       74.88       77.68      5.04 o 
  -4  -4  12       53.31       45.47      3.87 o 
  -3  -4  12      132.44      122.68      5.05 o 
  -2  -4  12       73.04       69.76      3.57 o 
  -1  -4  12       50.98       50.41      2.16 o 
   0  -4  12       21.49       28.02      1.74 o 
   1  -4  12        2.86        2.28      0.72 o 
   2  -4  12      242.84      258.58      5.24 o 
   3  -4  12      386.39      368.97      6.71 o 
   4  -4  12      553.43      513.01      8.66 o 
   5  -4  12        6.68        9.52      2.65 o 
   6  -4  12       15.01       11.99      3.37 o 
  -5  -3  12        7.82        7.15      2.62 o 
  -4  -3  12        0.35        1.37      1.89 o 
  -3  -3  12       34.83       40.99      3.16 o 
  -2  -3  12       68.37       78.99      3.41 o 
  -1  -3  12        2.48        4.87      0.82 o 
   0  -3  12      293.52      286.74      3.37 o 
   1  -3  12      242.37      202.28      2.54 o 
   2  -3  12       12.41       19.26      2.42 o 
   3  -3  12       80.96       88.44      3.42 o 
   4  -3  12       16.10       25.90      2.96 o 
   5  -3  12      120.72      121.14      5.26 o 
   6  -3  12        0.25       -2.62      2.75 o 
  -5  -2  12        0.70        0.76      1.93 o 
  -4  -2  12        1.33        5.53      2.03 o 
  -3  -2  12      341.84      274.71     52.30 o 
  -2  -2  12      528.94      553.44     21.39 o 
  -1  -2  12      141.69      175.48      5.28 o 
   0  -2  12      934.47      961.36     43.23 o 
   1  -2  12      477.27      578.83      8.74 o 
   2  -2  12     1158.68     1233.71      9.41 o 
   3  -2  12      900.20     1048.90     10.07 o 
   4  -2  12        8.70       15.00      2.54 o 
   5  -2  12      211.70      187.97      6.26 o 
   6  -2  12       56.11       56.73      4.78 o 
  -6  -1  12        0.19        0.52      2.06 o 
  -5  -1  12       25.19       26.65      2.83 o 
  -4  -1  12       31.42       45.41      3.06 o 
  -3  -1  12       47.88       57.98      7.40 o 
  -2  -1  12       89.21       72.83      8.70 o 
  -1  -1  12       32.89       50.50      1.40 o 
   0  -1  12      171.38      206.13      8.73 o 
   1  -1  12       12.79       31.80      3.27 o 
   2  -1  12      148.35      138.11      3.10 o 
   3  -1  12       38.64       31.00      2.69 o 
   4  -1  12      136.49      111.44      4.54 o 
   5  -1  12       75.92       71.48      4.54 o 
   6  -1  12       26.58       33.29      4.03 o 
  -6   0  12       19.41       17.11      2.96 o 
  -5   0  12        1.24       -2.39      1.59 o 
  -4   0  12       48.81       49.52      2.00 o 
  -3   0  12       53.90       65.72      2.84 o 
  -2   0  12        1.72        2.21      1.10 o 
  -1   0  12       71.53       89.23      5.01 o 
   0   0  12     2114.63     2377.15     85.54 o 
   1   0  12      109.09      117.00      7.17 o 
   2   0  12        0.71        0.36      0.31 o 
   3   0  12       49.61       62.12      2.10 o 
   4   0  12        0.86        2.09      1.86 o 
   5   0  12        0.13        1.37      2.18 o 
   6   0  12        1.42        5.42      2.72 o 
  -6   1  12       69.07       64.98      3.91 o 
  -5   1  12        5.66        6.14      1.62 o 
  -4   1  12      529.56      517.02     20.83 o 
  -3   1  12      342.40      343.48      9.13 o 
  -2   1  12      101.81      121.03      2.42 o 
  -1   1  12      331.17      282.40     11.27 o 
   0   1  12       37.66       61.02      5.44 o 
   1   1  12       25.65       47.90      6.65 o 
   2   1  12       83.85       79.78      2.39 o 
   3   1  12       14.20       12.34      0.89 o 
   4   1  12      125.68      128.92      2.39 o 
   5   1  12       60.81       52.98      3.84 o 
   6   1  12        7.30        8.24      2.80 o 
  -6   2  12       50.59       63.41      3.73 o 
  -5   2  12      223.74      225.61      4.04 o 
  -4   2  12       12.96       55.82      3.03 o 
  -3   2  12      150.68      169.07     11.30 o 
  -2   2  12      179.22      179.26      5.14 o 
  -1   2  12      739.60      699.10      7.07 o 
   0   2  12      761.35      725.22      7.23 o 
   1   2  12       71.18       71.59      4.20 o 
   2   2  12       44.78       47.23      2.20 o 
   3   2  12       25.19       21.20      1.23 o 
   4   2  12        8.34        9.13      1.07 o 
   5   2  12        5.27        5.04      2.38 o 
  -6   3  12        1.16        6.19      2.46 o 
  -5   3  12      359.57      342.26     15.22 o 
  -4   3  12      173.65      193.03     10.64 o 
  -3   3  12      173.06      168.14      4.24 o 
  -2   3  12        8.37       12.01      1.36 o 
  -1   3  12      213.03      175.96      4.07 o 
   0   3  12      405.69      405.02      6.21 o 
   1   3  12       41.79       50.02      2.48 o 
   2   3  12       68.14       62.02      6.85 o 
   3   3  12      262.40      228.85     26.02 o 
   4   3  12        0.00        0.02      0.76 o 
  -6   4  12        0.86        1.04      2.27 o 
  -5   4  12        0.00        0.69      1.06 o 
  -4   4  12      351.31      302.21     19.17 o 
  -3   4  12      317.93      282.73      9.69 o 
  -2   4  12      205.83      201.63      4.79 o 
  -1   4  12        3.35        3.58      1.10 o 
   0   4  12       57.75       60.22      2.89 o 
   1   4  12        1.22        0.56      0.97 o 
   2   4  12       28.80       29.43      2.51 o 
   3   4  12       45.07       47.35      3.27 o 
   4   4  12       78.95       85.37      9.76 o 
  -6   5  12       65.00       75.44      4.41 o 
  -5   5  12       12.02       18.18      2.28 o 
  -4   5  12      110.87      101.45      2.89 o 
  -3   5  12      115.35       98.78      2.77 o 
  -2   5  12       99.86       98.10      3.83 o 
  -1   5  12       18.45       17.28      2.15 o 
   0   5  12       94.03       98.15      4.05 o 
   1   5  12       40.92       49.17      3.16 o 
   2   5  12       14.87       20.72      2.69 o 
   3   5  12        8.56        6.74      2.08 o 
  -5   6  12       10.74       19.50      2.92 o 
  -4   6  12       35.32       36.26      3.75 o 
  -3   6  12      262.31      237.72      9.37 o 
  -2   6  12      111.58      116.68      4.63 o 
  -1   6  12        0.29        1.64      1.49 o 
   0   6  12       23.00       27.05      2.69 o 
   1   6  12        2.64        4.60      1.79 o 
  -4   7  12        5.22        8.50      1.65 o 
  -3   7  12       22.52       24.87      2.07 o 
  -2   7  12        3.90        3.45      1.90 o 
  -1   7  12        0.43        1.55      1.70 o 
   1  -7  13        7.73        6.96      2.39 o 
   2  -7  13        0.39        2.84      2.09 o 
   3  -7  13        0.75       -0.61      1.92 o 
   4  -7  13        0.54        2.27      2.34 o 
  -1  -6  13       27.01       28.64      2.93 o 
   0  -6  13       11.49        8.05      2.07 o 
   1  -6  13       25.70       25.23      2.64 o 
   2  -6  13      173.67      183.21      5.60 o 
   3  -6  13        4.44        4.50      2.25 o 
   4  -6  13        5.80        3.85      2.30 o 
   5  -6  13        3.15        7.21      2.80 o 
  -3  -5  13        0.97       -1.07      1.90 o 
  -2  -5  13       47.53       52.78      3.61 o 
  -1  -5  13       23.11       20.36      2.39 o 
   0  -5  13        5.84       10.48      1.35 o 
   1  -5  13        8.37        5.12      1.40 o 
   2  -5  13       12.61       16.18      2.24 o 
   3  -5  13       55.03       55.74      3.40 o 
   4  -5  13        4.74        1.13      1.97 o 
   5  -5  13       15.18       11.23      2.91 o 
   6  -5  13        1.81        6.90      3.34 o 
  -4  -4  13       73.91       67.10      4.45 o 
  -3  -4  13       21.58       22.01      2.91 o 
  -2  -4  13        1.00        0.10      1.40 o 
  -1  -4  13       10.89       11.99      1.24 o 
   0  -4  13        8.06       13.53      2.62 o 
   1  -4  13       15.88       14.90      1.28 o 
   2  -4  13      169.07      166.98      4.33 o 
   3  -4  13       15.24       27.78      2.52 o 
   4  -4  13       39.41       48.60      3.60 o 
   5  -4  13       10.33       10.44      2.84 o 
   6  -4  13       26.90       33.37      4.30 o 
  -5  -3  13        6.92        5.92      2.60 o 
  -4  -3  13       23.45       23.10      2.84 o 
  -3  -3  13        1.07        5.34      2.00 o 
  -2  -3  13       13.54       16.83      2.05 o 
  -1  -3  13       99.96       99.14      2.20 o 
   0  -3  13        4.35       17.24      2.56 o 
   1  -3  13      808.20      824.73     12.72 o 
   2  -3  13      256.18      269.59      4.86 o 
   3  -3  13      120.32      123.65      3.93 o 
   4  -3  13      115.15      117.99      4.56 o 
   6  -3  13        6.16        3.64      3.13 o 
  -5  -2  13       19.09       19.08      3.01 o 
  -4  -2  13      113.96      104.32      4.42 o 
  -3  -2  13       46.65       51.03      3.07 o 
  -2  -2  13      148.35      132.64      4.62 o 
  -1  -2  13       17.89       23.60      1.44 o 
   0  -2  13     1655.65     1664.66     64.28 o 
   1  -2  13       81.24       85.61      1.27 o 
   4  -2  13      395.58      378.69      7.26 o 
   5  -2  13      542.71      461.21      9.02 o 
   6  -2  13      124.23      115.37      5.83 o 
  -6  -1  13        8.95       11.49      2.73 o 
  -5  -1  13        1.82        1.97      1.98 o 
  -3  -1  13       57.80       53.34      7.45 o 
  -2  -1  13      196.50      176.56     20.02 o 
  -1  -1  13      664.64      707.00     35.82 o 
   0  -1  13       19.76       32.98      4.41 o 
   1  -1  13      576.93      617.29     13.01 o 
   2  -1  13      489.79      495.85     23.30 o 
   3  -1  13      230.01      223.66      9.50 o 
   4  -1  13       38.73       40.98      1.91 o 
   5  -1  13      111.23      132.04      5.63 o 
   6  -1  13        3.12        8.18      3.05 o 
  -6   0  13       18.66       22.59      3.15 o 
  -5   0  13       18.14       11.25      2.43 o 
  -4   0  13        5.36        3.57      1.69 o 
  -3   0  13      167.86      153.22      9.32 o 
  -2   0  13        2.50        2.65      0.81 o 
  -1   0  13       32.65       30.20      1.10 o 
   1   0  13       31.73       48.88      3.11 o 
   2   0  13       23.50       30.15      1.74 o 
   3   0  13       82.42       95.98      3.01 o 
   4   0  13        1.90        3.74      2.04 o 
   5   0  13       22.86       21.21      3.22 o 
   6   0  13       16.05       17.03      3.39 o 
  -6   1  13       72.90       85.38      4.31 o 
  -5   1  13      165.49      168.06      5.21 o 
  -4   1  13       40.46       62.71      6.75 o 
  -3   1  13       16.15       31.68      1.33 o 
  -2   1  13      114.55      121.52      3.75 o 
  -1   1  13      214.27      240.10      9.16 o 
   0   1  13      101.79       93.27      5.74 o 
   1   1  13      738.02      741.83     25.55 o 
   2   1  13       41.56       55.20      2.55 o 
   3   1  13      193.97      195.77      3.21 o 
   4   1  13      106.04       90.20      4.30 o 
   5   1  13       17.94       28.89      3.48 o 
  -6   2  13      168.10      160.18      5.38 o 
  -5   2  13      254.27      247.03      5.47 o 
  -4   2  13        2.17        3.54      1.07 o 
  -3   2  13       95.15      102.23      2.16 o 
  -1   2  13       73.28       61.44      2.28 o 
   0   2  13      671.29      724.01      7.38 o 
   1   2  13      506.95      428.85     42.48 o 
   2   2  13       88.74       81.43      5.95 o 
   3   2  13       25.12       25.89      4.15 o 
   4   2  13       42.11       40.00      2.76 o 
   5   2  13       13.52       17.73      3.10 o 
  -6   3  13        1.33        2.70      1.93 o 
  -4   3  13      522.57      516.04     28.49 o 
  -3   3  13      230.06      225.36      3.31 o 
  -2   3  13      414.11      388.63      6.07 o 
  -1   3  13      670.63      680.08      7.94 o 
   0   3  13       14.46       23.93      1.81 o 
   1   3  13       20.17       19.86      1.73 o 
   2   3  13        0.07       -0.21      0.71 o 
   3   3  13      178.82      172.97     18.23 o 
   4   3  13        4.72        3.95      1.23 o 
  -6   4  13        6.61        6.81      2.60 o 
  -5   4  13       21.74       22.30      1.80 o 
  -4   4  13       26.03       40.03      3.50 o 
  -3   4  13       44.62       58.21      2.06 o 
  -2   4  13      114.26      103.51      3.60 o 
  -1   4  13        7.08        7.74      1.41 o 
   0   4  13        1.99        3.92      1.21 o 
   1   4  13       69.73       73.15      3.33 o 
   2   4  13        3.01        3.25      1.47 o 
   3   4  13        0.49        1.41      1.40 o 
   4   4  13       11.34       14.66      2.77 o 
  -6   5  13       69.12       82.65      4.56 o 
  -5   5  13        0.01        0.83      1.75 o 
  -4   5  13       12.60       15.84      1.60 o 
  -3   5  13      171.88      153.47      3.57 o 
  -2   5  13        7.38       10.61      1.92 o 
  -1   5  13        5.57        7.16      1.64 o 
   0   5  13        1.68        3.69      1.48 o 
   1   5  13        4.55        6.12      1.74 o 
   2   5  13       31.84       28.44      2.77 o 
  -5   6  13       32.92       34.07      3.17 o 
  -4   6  13       53.76       53.84      6.25 o 
  -3   6  13        0.00        2.13      1.87 o 
  -2   6  13      152.90      152.63      5.25 o 
  -1   6  13        0.87        1.61      1.40 o 
   0   6  13       35.63       37.56      3.07 o 
   1   6  13       71.43       71.07      4.14 o 
  -4   7  13        0.00       -0.17      1.22 o 
  -3   7  13        1.09        2.47      1.33 o 
  -2   7  13        0.00        3.18      1.86 o 
  -1   7  13        0.88        4.42      1.96 o 
   1  -7  14        4.97        7.16      2.34 o 
   2  -7  14       85.02       82.28      4.40 o 
   3  -7  14       11.15        9.99      2.71 o 
   4  -7  14       18.84       20.91      3.41 o 
  -1  -6  14        1.43        2.53      1.93 o 
   0  -6  14       40.88       33.43      2.82 o 
   1  -6  14       14.87       19.20      2.59 o 
   2  -6  14       44.94       51.54      3.48 o 
   3  -6  14       40.33       35.19      3.20 o 
   4  -6  14        2.22        4.59      2.33 o 
   5  -6  14        5.97        4.40      2.76 o 
  -3  -5  14       14.01       17.10      3.00 o 
  -2  -5  14       33.21       37.58      3.20 o 
  -1  -5  14       47.52       44.09      3.04 o 
   0  -5  14       78.75       72.69      5.51 o 
   1  -5  14       52.78       47.25      3.29 o 
   2  -5  14      134.32      141.92      4.50 o 
   3  -5  14      111.77      105.45      4.27 o 
   4  -5  14        0.62       -1.91      1.63 o 
   5  -5  14      215.36      189.05      6.38 o 
   6  -5  14       40.95       52.65      4.65 o 
  -4  -4  14      118.73      106.43      5.28 o 
  -3  -4  14       20.36       23.39      2.82 o 
  -2  -4  14       33.53       29.15      2.57 o 
  -1  -4  14        0.82        2.23      0.90 o 
   0  -4  14        3.05        3.77      0.87 o 
   1  -4  14       13.04       12.22      1.04 o 
   2  -4  14       72.58       92.12      3.36 o 
   3  -4  14      105.74      108.97      3.94 o 
   4  -4  14       12.01       14.55      2.62 o 
   5  -4  14        9.38        7.15      2.69 o 
   6  -4  14        9.76        8.53      3.36 o 
  -4  -3  14       25.61       26.49      2.97 o 
  -3  -3  14      221.42      199.81      5.85 o 
  -2  -3  14       78.12       84.67      3.53 o 
  -1  -3  14       35.98       39.92      1.55 o 
   0  -3  14      559.23      537.17     27.42 o 
   1  -3  14      498.07      508.06      4.02 o 
   2  -3  14      144.09      128.75      3.54 o 
   3  -3  14       60.05       59.71      3.05 o 
   4  -3  14      667.39      663.49      9.54 o 
   5  -3  14      451.09      399.45      8.48 o 
   6  -3  14        0.00       -0.07      2.78 o 
  -5  -2  14       15.09       11.88      2.73 o 
  -4  -2  14        3.69        4.43      2.13 o 
  -3  -2  14       11.69       10.34      2.02 o 
  -2  -2  14       16.79       20.33      1.91 o 
  -1  -2  14       13.99       36.57      4.86 o 
   0  -2  14      119.85      128.74      3.93 o 
   1  -2  14       21.95       20.84      1.24 o 
   2  -2  14     1602.84     1883.37     11.92 o 
   3  -2  14       36.24       33.76      2.58 o 
   4  -2  14       11.37        9.65      2.51 o 
   5  -2  14       18.74       45.17      4.36 o 
   6  -2  14        0.05       10.16      3.25 o 
  -6  -1  14       70.76       63.95      4.22 o 
  -5  -1  14        5.79        4.95      2.26 o 
  -4  -1  14      374.27      378.76      7.49 o 
  -3  -1  14       17.92       15.11      1.63 o 
  -2  -1  14       38.38       30.79      3.63 o 
  -1  -1  14      471.71      527.05     37.03 o 
   0  -1  14       62.44       61.73      1.78 o 
   1  -1  14      105.62      141.78      2.95 o 
   2  -1  14      965.80     1014.09     43.17 o 
   3  -1  14      470.95      504.58      8.82 o 
   4  -1  14       23.72       30.14      1.77 o 
   5  -1  14      307.24      266.26      7.23 o 
   6  -1  14      103.82       92.25      5.27 o 
  -6   0  14       37.51       36.03      3.36 o 
  -5   0  14        0.93       -1.22      1.76 o 
  -4   0  14        3.11        0.85      1.57 o 
  -3   0  14       72.68       83.24      3.41 o 
  -2   0  14        7.98        9.94      1.38 o 
  -1   0  14      211.96      247.80     10.50 o 
   0   0  14     2655.96     3116.59    123.23 o 
   1   0  14      284.39      311.96     17.49 o 
   2   0  14       18.83       43.30      4.30 o 
   3   0  14      298.92      312.34     12.38 o 
   4   0  14      146.53      152.78      5.29 o 
   5   0  14       33.23       34.05      3.59 o 
   6   0  14       31.26       30.96      3.68 o 
  -6   1  14       65.85       69.56      4.08 o 
  -5   1  14       15.29       27.35      2.95 o 
  -4   1  14       94.38       82.10      2.38 o 
  -3   1  14        2.11        6.19      0.91 o 
  -2   1  14       93.34      144.90      3.37 o 
  -1   1  14      166.88      185.60      2.55 o 
   0   1  14       15.51       14.60      1.70 o 
   1   1  14     1460.48     1436.21     45.44 o 
   2   1  14       16.32       13.28      0.78 o 
   3   1  14      281.33      253.47      3.65 o 
   4   1  14       24.16       27.89      3.22 o 
   5   1  14        2.80        4.38      2.33 o 
  -6   2  14       58.29       70.69      4.06 o 
  -5   2  14       13.47       34.18      3.09 o 
  -4   2  14        2.66        7.06      1.18 o 
  -3   2  14      474.22      585.54     13.94 o 
  -2   2  14     2749.16     2634.06     31.22 o 
  -1   2  14       40.32       31.88      1.78 o 
   0   2  14       57.75       60.55      2.29 o 
   1   2  14        9.63       24.93      5.19 o 
   2   2  14      148.01      159.10     13.10 o 
   3   2  14       10.51       13.23      1.48 o 
   4   2  14       20.37       29.10      1.94 o 
   5   2  14       87.81       71.68      4.49 o 
  -6   3  14        2.65       -0.15      1.83 o 
  -5   3  14       45.92       60.64      2.47 o 
  -4   3  14       52.53       64.93      4.36 o 
  -3   3  14        9.15       16.49      1.47 o 
  -2   3  14       27.94       21.03      1.79 o 
  -1   3  14      513.68      471.07      6.74 o 
   0   3  14      458.26      397.91      6.33 o 
   1   3  14        2.78        1.90      0.98 o 
   2   3  14        0.14       -0.42      0.64 o 
   3   3  14      152.06      144.53     11.33 o 
   4   3  14       13.45       16.12      3.16 o 
  -6   4  14       26.72       30.66      3.53 o 
  -5   4  14        9.16       14.69      1.63 o 
  -4   4  14      413.53      359.15     21.49 o 
  -3   4  14      269.52      242.12      9.11 o 
  -2   4  14       96.67      110.11      3.74 o 
  -1   4  14        2.59        2.42      1.04 o 
   0   4  14       37.67       38.65      2.46 o 
   1   4  14       36.41       37.72      2.56 o 
   2   4  14       15.07       15.26      2.18 o 
   3   4  14       18.43       22.73      2.54 o 
  -6   5  14       25.28       31.88      3.41 o 
  -5   5  14       22.05       21.79      1.88 o 
  -4   5  14       12.44       11.79      1.50 o 
  -3   5  14       87.63       72.45      2.49 o 
  -2   5  14      165.93      161.21      4.91 o 
  -1   5  14       38.30       43.60      2.81 o 
   0   5  14       59.02       54.19      3.17 o 
   1   5  14        1.27        3.10      1.44 o 
   2   5  14        7.12        9.09      2.07 o 
  -5   6  14       12.87       20.75      1.96 o 
  -4   6  14       17.24       19.59      2.08 o 
  -3   6  14       14.85       18.50      1.86 o 
  -2   6  14       46.69       47.18      3.20 o 
  -1   6  14       36.21       37.41      2.95 o 
   0   6  14       49.07       53.43      3.52 o 
   1   6  14        9.06       14.08      2.53 o 
  -4   7  14       27.75       28.10      2.79 o 
  -3   7  14       14.50       12.12      1.80 o 
  -2   7  14       83.90       94.36      4.68 o 
  -1   7  14        8.04        7.73      2.22 o 
   2  -7  15       13.64       20.79      3.09 o 
   3  -7  15        0.24       -1.96      1.93 o 
  -1  -6  15       76.17       65.99      4.00 o 
   0  -6  15       41.13       38.93      2.97 o 
   1  -6  15       71.42       66.01      3.54 o 
   2  -6  15       16.73       19.50      2.68 o 
   3  -6  15        1.97       -1.11      1.73 o 
   4  -6  15       50.18       42.97      3.60 o 
   5  -6  15        0.78        0.66      2.51 o 
  -3  -5  15       16.64       14.43      2.93 o 
  -2  -5  15       23.53       24.42      2.81 o 
  -1  -5  15        3.53        3.47      1.66 o 
   0  -5  15        0.93        4.72      1.14 o 
   1  -5  15       12.30       17.42      2.14 o 
   2  -5  15      191.94      198.49      5.22 o 
   3  -5  15        2.95        3.11      1.74 o 
   4  -5  15        7.84        7.54      2.40 o 
   5  -5  15        0.06        4.38      2.71 o 
   6  -5  15       20.77       20.40      4.07 o 
  -4  -4  15       89.94       96.56      5.13 o 
  -3  -4  15        4.41        4.30      2.11 o 
  -2  -4  15        4.78        6.91      1.96 o 
  -1  -4  15       88.58       92.48      7.20 o 
   0  -4  15        0.19        1.01      1.20 o 
   1  -4  15       69.18       59.55      3.85 o 
   2  -4  15        0.06        0.69      1.13 o 
   3  -4  15        1.54        6.13      1.79 o 
   4  -4  15      382.25      395.11      7.84 o 
   5  -4  15       24.67       22.01      3.44 o 
   6  -4  15       13.53       14.49      3.72 o 
  -4  -3  15        1.44        0.58      1.97 o 
  -3  -3  15      219.40      223.50      6.21 o 
  -2  -3  15        0.30        1.09      1.31 o 
  -1  -3  15        0.05       -0.33      0.61 o 
   0  -3  15       56.28       57.54      4.34 o 
   1  -3  15      137.08      131.82      1.88 o 
   2  -3  15      453.20      455.97      6.33 o 
   3  -3  15        1.07        3.94      1.58 o 
   4  -3  15        3.70        5.47      2.38 o 
   6  -3  15        0.55       -2.21      2.91 o 
  -5  -2  15        4.99        7.14      2.54 o 
  -4  -2  15       30.31       23.62      2.82 o 
  -3  -2  15        4.97        3.35      1.73 o 
  -2  -2  15       27.38       38.14      1.62 o 
  -1  -2  15      277.87      273.70      7.33 o 
   0  -2  15      547.90      528.63     19.00 o 
   1  -2  15      760.40      845.93     21.68 o 
   2  -2  15      174.35      201.22     14.95 o 
   3  -2  15        0.50        4.55      1.70 o 
   4  -2  15      143.97      149.44      5.11 o 
   5  -2  15      228.78      203.50      6.66 o 
   6  -2  15       68.79       59.47      4.73 o 
  -6  -1  15        0.67        3.81      2.41 o 
  -5  -1  15       14.89       22.87      3.07 o 
  -4  -1  15        0.84        4.28      1.99 o 
  -3  -1  15      243.64      216.71     23.91 o 
  -2  -1  15        0.38        0.78      0.78 o 
  -1  -1  15      101.90      205.78     18.93 o 
   0  -1  15       16.82       11.16      1.39 o 
   1  -1  15        3.27       10.20      2.02 o 
   2  -1  15      456.25      477.77     14.93 o 
   3  -1  15       80.08       90.54      6.15 o 
   4  -1  15      391.89      355.89     10.99 o 
   5  -1  15        0.25        5.45      2.80 o 
   6  -1  15        9.59       16.33      3.57 o 
  -6   0  15        0.63       -0.52      2.13 o 
  -5   0  15       16.70       12.26      2.50 o 
  -4   0  15        3.10        1.68      1.65 o 
  -3   0  15      119.11      134.97      4.01 o 
  -2   0  15      187.79      187.69     20.10 o 
  -1   0  15       29.38       54.66      1.48 o 
   1   0  15       60.83       65.99      4.56 o 
   2   0  15      824.42      800.24     40.46 o 
   3   0  15      427.28      427.45     20.29 o 
   4   0  15      372.83      381.31      7.68 o 
   5   0  15       52.17       58.82      4.20 o 
   6   0  15        0.74        1.26      2.42 o 
  -6   1  15       11.36       13.23      2.85 o 
  -5   1  15        0.87        7.55      2.38 o 
  -4   1  15      126.67      140.90      4.44 o 
  -3   1  15      182.87      188.16      2.70 o 
  -2   1  15     1078.72     1161.05     55.21 o 
  -1   1  15      101.66       98.47      4.86 o 
   0   1  15        0.90        2.94      0.44 o 
   1   1  15       12.57       49.76      1.97 o 
   2   1  15      144.62      125.58      2.88 o 
   3   1  15        3.04        3.17      0.84 o 
   4   1  15       16.63       16.28      2.76 o 
   5   1  15        0.62        1.97      2.16 o 
  -6   2  15       23.18       32.83      3.24 o 
  -5   2  15      345.93      343.31      7.23 o 
  -4   2  15      371.93      420.53     23.39 o 
  -3   2  15       13.67       17.24      2.11 o 
  -2   2  15      248.82      306.72     27.30 o 
  -1   2  15      636.01      592.77      6.96 o 
   0   2  15      489.53      460.93      6.11 o 
   1   2  15       61.02       61.32      2.57 o 
   2   2  15      110.96      102.66      3.63 o 
   3   2  15       92.89       88.93      6.93 o 
   4   2  15        5.64       12.27      1.49 o 
   5   2  15       34.26       44.45      3.93 o 
  -6   3  15        4.23        4.91      2.27 o 
  -5   3  15       11.15       18.33      1.82 o 
  -4   3  15       83.04       81.19      3.09 o 
  -3   3  15       29.23       29.99      1.55 o 
  -2   3  15      216.79      198.65      4.57 o 
  -1   3  15       93.61       93.82      3.20 o 
   0   3  15       32.69       32.12      2.07 o 
   1   3  15        0.07       -0.07      0.80 o 
   2   3  15        0.00       -0.49      0.68 o 
   3   3  15        1.42        4.51      1.18 o 
   4   3  15       25.97       28.11      3.64 o 
  -6   4  15       21.45       24.34      2.88 o 
  -5   4  15       18.63       20.75      1.76 o 
  -4   4  15       88.55       93.49      3.51 o 
  -3   4  15        0.17        4.85      1.02 o 
  -2   4  15       21.72       18.21      1.86 o 
  -1   4  15       60.91       53.02      2.74 o 
   0   4  15        0.00        2.92      1.11 o 
   1   4  15        0.01        2.43      1.21 o 
   2   4  15       20.73       18.54      2.33 o 
   3   4  15       52.55       53.93      3.45 o 
  -6   5  15        1.39        4.89      2.55 o 
  -5   5  15        9.01       12.40      1.73 o 
  -4   5  15       15.41        9.34      1.42 o 
  -3   5  15        5.00        3.77      1.09 o 
  -2   5  15      184.37      167.37      5.07 o 
  -1   5  15        0.34        0.81      1.18 o 
   0   5  15        2.90        4.61      1.53 o 
   1   5  15       15.60       22.67      2.46 o 
   2   5  15        4.58        7.54      2.03 o 
  -5   6  15        8.17        9.94      1.69 o 
  -4   6  15        9.12       11.50      1.66 o 
  -3   6  15        0.01        0.24      1.89 o 
  -2   6  15        9.97       12.31      2.26 o 
  -1   6  15       85.51       78.91      4.01 o 
   0   6  15        1.48        4.07      1.86 o 
   1   6  15       55.87       61.35      3.95 o 
  -4   7  15        0.02       -0.26      1.26 o 
  -3   7  15        0.09       -0.63      1.15 o 
  -2   7  15       17.53       20.52      2.90 o 
  -1   7  15       23.98       26.39      2.94 o 
   2  -7  16       24.31       29.06      3.46 o 
   3  -7  16        0.15       -2.02      1.83 o 
  -1  -6  16        9.19       10.73      2.47 o 
   0  -6  16       52.88       47.88      3.20 o 
   1  -6  16       58.66       56.57      3.45 o 
   2  -6  16        2.65        3.09      1.95 o 
   3  -6  16        4.84        6.35      2.20 o 
   4  -6  16        0.17        0.51      2.08 o 
   5  -6  16       22.49       30.64      4.02 o 
  -2  -5  16        6.43       15.10      2.60 o 
  -1  -5  16        7.15        7.21      1.99 o 
   0  -5  16       41.33       35.03      5.34 o 
   1  -5  16       27.44       27.78      2.26 o 
   2  -5  16        1.32        2.64      1.57 o 
   3  -5  16        4.40        6.35      2.03 o 
   4  -5  16       60.71       54.88      3.75 o 
   5  -5  16       26.77       25.32      3.61 o 
   6  -5  16       30.26       29.26      4.44 o 
  -4  -4  16       49.54       54.61      4.20 o 
  -3  -4  16       45.00       44.26      3.44 o 
  -2  -4  16       10.94        9.48      2.15 o 
  -1  -4  16       62.58       62.98      2.76 o 
   0  -4  16      169.65      161.42      6.04 o 
   1  -4  16       88.19       83.46      4.17 o 
   2  -4  16      111.08      101.16      3.58 o 
   3  -4  16      148.47      131.85      4.36 o 
   4  -4  16        9.85       27.39      3.14 o 
   5  -4  16        0.29       -3.19      2.25 o 
   6  -4  16        4.64       -1.09      3.11 o 
  -4  -3  16       12.02       10.52      2.59 o 
  -3  -3  16      235.63      220.65      6.21 o 
  -2  -3  16        0.34       -0.42      1.18 o 
  -1  -3  16        4.22        4.73      0.92 o 
   0  -3  16      134.64      125.84      2.79 o 
   1  -3  16      315.76      336.49      2.91 o 
   2  -3  16       36.74       40.26      2.34 o 
   3  -3  16      125.98      121.88      4.06 o 
   4  -3  16       43.34       54.27      3.67 o 
   5  -3  16      369.11      292.90      7.51 o 
   6  -3  16       19.80       12.82      3.73 o 
  -5  -2  16        0.19        1.07      2.23 o 
  -4  -2  16        1.94        4.24      2.06 o 
  -3  -2  16        1.48       -0.06      1.52 o 
  -2  -2  16      173.10      187.46     10.42 o 
  -1  -2  16       11.41       16.57      1.17 o 
   0  -2  16       54.92       64.53      1.79 o 
   1  -2  16      232.48      256.58      9.67 o 
   2  -2  16      197.75      214.58      5.62 o 
   3  -2  16        0.11        1.65      1.54 o 
   4  -2  16       28.48       31.49      3.36 o 
   5  -2  16       39.90       41.95      4.23 o 
   6  -2  16       44.84       49.57      4.70 o 
  -6  -1  16        8.10       10.82      2.82 o 
  -5  -1  16       59.28       55.86      3.72 o 
  -4  -1  16       18.84       22.73      2.71 o 
  -3  -1  16      251.42      225.39     26.34 o 
  -2  -1  16       30.22       31.64      3.82 o 
  -1  -1  16     1359.78     1459.08     96.34 o 
   0  -1  16      138.40      183.18      9.66 o 
   1  -1  16       96.96      105.16      1.87 o 
   2  -1  16      202.08      194.50      6.01 o 
   3  -1  16      220.94      230.36      4.54 o 
   4  -1  16        1.20        0.74      0.95 o 
   5  -1  16        9.12        9.28      2.99 o 
   6  -1  16        0.14        0.06      2.59 o 
  -6   0  16        4.58        5.80      2.48 o 
  -5   0  16        1.52        0.19      1.83 o 
  -4   0  16      114.41      116.63      4.37 o 
  -3   0  16      269.84      308.81      5.91 o 
  -1   0  16       33.46       43.39      3.64 o 
   0   0  16      589.01      677.96     13.95 o 
   1   0  16       43.42       69.21      3.59 o 
   2   0  16      450.43      428.08     30.94 o 
   3   0  16       15.91       14.31      1.66 o 
   4   0  16       29.02       47.90      3.75 o 
   5   0  16      133.41      137.96      5.61 o 
   6   0  16       12.50       16.19      3.38 o 
  -6   1  16       76.08       76.58      4.32 o 
  -5   1  16      396.28      367.57      7.66 o 
  -4   1  16        1.47        8.24      1.93 o 
  -3   1  16      607.26      699.67     11.58 o 
  -2   1  16      898.00      973.58     36.31 o 
  -1   1  16       66.97       76.79      1.81 o 
   0   1  16      121.26      145.97      9.20 o 
   1   1  16      519.18      541.03     19.29 o 
   2   1  16       49.78       60.45      2.73 o 
   3   1  16      136.91      128.81      4.84 o 
   4   1  16       12.66       10.36      2.56 o 
   5   1  16       65.41       65.12      4.36 o 
  -6   2  16       30.48       40.00      3.45 o 
  -5   2  16      192.41      215.99      6.04 o 
  -4   2  16       16.04       28.97      2.51 o 
  -3   2  16       87.99       86.35      2.73 o 
  -2   2  16        3.97       12.15      1.19 o 
  -1   2  16      284.93      263.94      4.79 o 
   0   2  16       68.45       65.36      2.46 o 
   1   2  16       10.35       29.05      3.56 o 
   2   2  16       11.52       13.82      1.23 o 
   3   2  16        0.94        0.30      1.77 o 
   4   2  16       46.03       36.16      3.36 o 
   5   2  16       41.03       45.96      3.95 o 
  -6   3  16        0.02       -2.59      1.74 o 
  -5   3  16      364.24      345.92      7.27 o 
  -4   3  16      584.76      601.56     25.80 o 
  -3   3  16      147.83      132.87      7.84 o 
  -2   3  16      172.53      143.11      3.99 o 
  -1   3  16      355.53      331.86      5.88 o 
   0   3  16       41.32       41.35      2.27 o 
   1   3  16       48.45       47.22      2.53 o 
   2   3  16       11.12       10.57      1.30 o 
   3   3  16       19.52       21.77      2.22 o 
   4   3  16        8.47       10.48      1.61 o 
  -6   4  16        7.47        5.58      2.22 o 
  -5   4  16        6.46        7.10      1.37 o 
  -4   4  16        0.02        4.76      1.20 o 
  -3   4  16        0.45        0.27      1.20 o 
  -2   4  16       60.73       56.63      2.90 o 
  -1   4  16      182.99      163.55      4.64 o 
   0   4  16      182.13      176.39      4.91 o 
   1   4  16       84.98       81.21      3.60 o 
   2   4  16        0.71        2.84      1.35 o 
   3   4  16       11.72       20.13      2.62 o 
  -5   5  16      179.72      167.93      9.23 o 
  -4   5  16       10.74        7.53      1.40 o 
  -3   5  16       20.85       19.04      1.63 o 
  -2   5  16        0.00        0.34      1.29 o 
  -1   5  16       67.85       66.37      3.44 o 
   0   5  16        7.05        5.21      1.62 o 
   1   5  16       46.19       48.34      3.25 o 
   2   5  16        2.61        2.96      1.65 o 
  -5   6  16        5.52        4.77      1.49 o 
  -4   6  16       11.49       13.32      1.71 o 
  -3   6  16       12.11       11.50      2.14 o 
  -2   6  16        3.12        4.54      1.73 o 
  -1   6  16       18.32       19.84      2.44 o 
   0   6  16       16.06       15.97      2.55 o 
   1   6  16       31.50       37.37      3.29 o 
  -3   7  16        0.48       -0.27      1.21 o 
  -2   7  16        9.27       14.45      2.69 o 
   2  -7  17       38.79       43.40      3.59 o 
   3  -7  17        2.30        2.86      2.38 o 
  -1  -6  17       58.95       56.12      3.76 o 
   0  -6  17        1.57        1.27      1.67 o 
   1  -6  17       30.97       39.02      3.16 o 
   2  -6  17       20.62       22.03      2.62 o 
   3  -6  17        0.85        0.26      1.84 o 
   4  -6  17        0.11       -1.32      1.87 o 
   5  -6  17       21.82       27.23      3.89 o 
  -2  -5  17       13.42       14.25      2.60 o 
  -1  -5  17       35.41       37.72      2.96 o 
   0  -5  17       24.79       25.33      2.54 o 
   1  -5  17        0.52        1.60      1.11 o 
   2  -5  17      113.43      121.87      4.28 o 
   3  -5  17       62.03       62.98      3.62 o 
   4  -5  17        0.60        0.19      1.99 o 
   5  -5  17        8.57       10.17      3.05 o 
  -3  -4  17       36.43       38.57      3.34 o 
  -2  -4  17       18.14       18.18      2.55 o 
  -1  -4  17        9.67        8.85      1.26 o 
   0  -4  17        0.00        3.78      2.46 o 
   1  -4  17        2.93        5.77      0.87 o 
   2  -4  17        0.61        2.25      1.39 o 
   4  -4  17       51.33       47.58      3.68 o 
   5  -4  17        2.55        1.37      2.59 o 
   6  -4  17        0.57       -0.60      3.05 o 
  -4  -3  17       11.10       10.77      2.52 o 
  -3  -3  17        6.31        8.26      2.22 o 
  -2  -3  17        0.01       -0.08      1.32 o 
  -1  -3  17       21.30       23.48      1.40 o 
   0  -3  17        5.76        3.95      0.61 o 
   1  -3  17        0.06        2.37      0.84 o 
   2  -3  17       29.47       32.47      2.20 o 
   3  -3  17       82.01      102.17      3.86 o 
   4  -3  17      223.69      222.06      6.10 o 
   5  -3  17       16.41       26.00      3.68 o 
   6  -3  17        4.82        3.90      3.30 o 
  -5  -2  17       16.89       24.52      3.42 o 
  -4  -2  17       15.13       14.34      2.68 o 
  -3  -2  17      148.77      152.73      4.90 o 
  -2  -2  17      119.81      121.36      2.88 o 
  -1  -2  17      456.05      465.54      9.02 o 
   0  -2  17       40.76       41.74      1.89 o 
   1  -2  17       46.36       58.53      2.54 o 
   2  -2  17       13.98       22.20      6.49 o 
   3  -2  17       55.56       48.12      1.98 o 
   4  -2  17       15.51       20.67      1.81 o 
   5  -2  17        0.09        0.96      1.25 o 
   6  -2  17       17.13       25.17      4.11 o 
  -5  -1  17       12.68       13.70      2.81 o 
  -4  -1  17      159.73      140.98      5.03 o 
  -3  -1  17        3.52        5.62      1.08 o 
  -2  -1  17      127.03      124.69      9.72 o 
  -1  -1  17       64.76      131.78      7.85 o 
   0  -1  17      233.44      245.03      8.05 o 
   1  -1  17      481.32      576.33     14.61 o 
   2  -1  17     1136.65     1124.64     28.50 o 
   3  -1  17      254.29      232.04      4.50 o 
   4  -1  17        3.94        3.62      1.16 o 
   5  -1  17        1.18        4.61      2.66 o 
   6  -1  17        8.99       16.10      3.45 o 
  -6   0  17       14.72       16.81      3.08 o 
  -5   0  17       52.30       45.63      3.45 o 
  -4   0  17      336.88      323.96      6.83 o 
  -3   0  17      432.80      488.08      7.52 o 
  -2   0  17      662.75      678.91     57.40 o 
  -1   0  17      771.51      809.97     35.25 o 
   1   0  17      399.44      460.37     22.86 o 
   2   0  17        4.58       40.04      2.18 o 
   3   0  17       69.52       70.07      2.13 o 
   4   0  17      565.27      540.22      9.21 o 
   5   0  17       59.14       66.94      4.41 o 
   6   0  17        8.32       11.16      3.07 o 
  -6   1  17        6.88       13.84      2.86 o 
  -5   1  17       79.48      106.05      4.60 o 
  -4   1  17      395.49      399.34      7.33 o 
  -3   1  17      166.75      162.76      4.33 o 
  -2   1  17       79.20      125.13      1.82 o 
  -1   1  17      564.61      607.11      4.92 o 
   0   1  17      164.54      158.10      8.74 o 
   1   1  17       44.97       64.50      3.94 o 
   2   1  17       20.86       20.65      1.05 o 
   3   1  17        8.31       11.45      1.21 o 
   4   1  17       42.62       42.21      3.53 o 
   5   1  17       40.54       50.71      4.10 o 
  -6   2  17      190.49      194.39      6.22 o 
  -5   2  17      384.22      370.41      7.69 o 
  -4   2  17      129.73      137.40      4.42 o 
  -3   2  17       24.68       24.14      1.25 o 
  -2   2  17       62.01       66.48      3.92 o 
  -1   2  17       78.33       75.96      2.78 o 
   0   2  17      117.43       97.71      2.11 o 
   1   2  17      210.01      222.77      7.34 o 
   2   2  17        0.55       -0.44      0.59 o 
   3   2  17        8.01        5.77      1.12 o 
   4   2  17       11.30       14.50      2.77 o 
   5   2  17       10.18       11.80      2.93 o 
  -6   3  17        2.58       -0.38      1.88 o 
  -3   3  17        9.68       14.59      1.21 o 
  -2   3  17       14.45       14.65      1.65 o 
  -1   3  17        1.59        7.63      1.37 o 
   0   3  17        0.48        0.29      0.73 o 
   1   3  17       65.94       60.54      2.84 o 
   2   3  17       12.36       14.94      1.41 o 
   3   3  17       19.06       18.10      1.67 o 
   4   3  17       45.52       41.75      6.65 o 
  -6   4  17       17.04       19.73      2.97 o 
  -5   4  17       20.87       18.60      2.57 o 
  -4   4  17      339.86      302.34     15.64 o 
  -3   4  17        0.49        3.68      1.40 o 
  -2   4  17       34.77       32.19      2.35 o 
  -1   4  17        5.39        9.72      1.67 o 
   0   4  17        0.94        5.88      1.39 o 
   1   4  17        7.78        9.74      1.76 o 
   2   4  17       12.74        9.57      1.85 o 
   3   4  17        7.82        9.56      2.10 o 
  -5   5  17        0.01        5.72      1.71 o 
  -4   5  17        1.83        1.01      1.08 o 
  -3   5  17        4.65        3.79      1.44 o 
  -2   5  17       69.48       74.23      3.61 o 
  -1   5  17        1.25        2.15      1.34 o 
   0   5  17       84.40       82.03      3.89 o 
   1   5  17      120.58      123.33      4.89 o 
   2   5  17        0.48        0.50      1.36 o 
  -5   6  17        0.04        1.01      1.30 o 
  -4   6  17       19.46       16.62      1.87 o 
  -3   6  17        0.85        0.39      1.05 o 
  -2   6  17       18.58       19.91      2.42 o 
  -1   6  17        3.45        3.18      1.60 o 
   0   6  17        2.10        0.07      1.37 o 
   1   6  17        4.90        3.72      1.85 o 
  -3   7  17        1.56        0.19      1.24 o 
  -2   7  17       31.73       34.16      3.18 o 
  -1  -6  18       40.92       40.37      3.38 o 
   1  -6  18        2.10        1.51      1.80 o 
   2  -6  18        9.22       11.31      2.38 o 
   3  -6  18       22.57       23.64      3.10 o 
   4  -6  18        0.11       -2.17      1.99 o 
   5  -6  18       45.16       55.80      4.43 o 
  -2  -5  18        0.51        3.28      1.91 o 
  -1  -5  18       61.14       52.71      3.37 o 
   0  -5  18        6.62       15.14      1.74 o 
   1  -5  18      131.57      129.89      3.53 o 
   2  -5  18       93.63      112.70      4.21 o 
   3  -5  18       48.53       66.80      3.81 o 
   4  -5  18        0.28       -0.14      2.01 o 
   5  -5  18       10.87       12.85      3.24 o 
  -3  -4  18        1.48        6.16      2.27 o 
  -2  -4  18        2.72        0.08      1.53 o 
  -1  -4  18       78.84       76.22      2.40 o 
   0  -4  18      259.40      266.41      7.31 o 
   1  -4  18      877.16      859.63      6.79 o 
   2  -4  18        5.41       24.10      2.37 o 
   3  -4  18      650.66      626.02      8.99 o 
   4  -4  18      263.88      252.52      6.57 o 
   5  -4  18       24.47       21.22      3.59 o 
   6  -4  18        6.70        3.31      3.31 o 
  -4  -3  18        0.74        3.68      2.14 o 
  -3  -3  18       36.03       37.20      3.02 o 
  -2  -3  18       12.58       10.26      2.01 o 
  -1  -3  18       78.53       71.65      2.42 o 
   0  -3  18        4.67        2.57      0.64 o 
   1  -3  18       72.86       86.82      1.61 o 
   2  -3  18      141.83      151.13     13.10 o 
   3  -3  18       72.18       90.68      3.80 o 
   4  -3  18        1.53        8.62      2.57 o 
   5  -3  18        4.89       10.32      3.17 o 
   6  -3  18       21.57       20.28      4.11 o 
  -5  -2  18      107.56      104.59      5.18 o 
  -4  -2  18       71.65       75.91      4.10 o 
  -3  -2  18        0.58        2.58      1.71 o 
  -2  -2  18        0.88        1.46      0.83 o 
  -1  -2  18       98.23      114.26      3.79 o 
   0  -2  18        0.02        2.31      0.57 o 
   1  -2  18     2166.84     2409.23     74.91 o 
   2  -2  18       70.17       70.64      2.07 o 
   3  -2  18       73.68       68.18      2.25 o 
   4  -2  18      189.50      169.88      3.61 o 
   5  -2  18        0.02        2.49      1.63 o 
   6  -2  18       40.71       39.77      4.45 o 
  -5  -1  18        5.25        7.14      2.51 o 
  -4  -1  18        3.32        3.41      2.06 o 
  -3  -1  18      174.90      155.67     16.43 o 
  -2  -1  18       26.81       34.15      1.60 o 
  -1  -1  18      178.41      160.48      7.68 o 
   0  -1  18      309.38      413.50     20.34 o 
   1  -1  18       15.69       26.67      2.14 o 
   2  -1  18       32.54       86.64     11.61 o 
   3  -1  18       45.12       52.46      3.15 o 
   4  -1  18       59.20       57.05      7.78 o 
   5  -1  18       54.14       61.08      4.44 o 
   6  -1  18       44.54       43.10      4.23 o 
  -6   0  18       28.94       34.31      3.48 o 
  -5   0  18      117.89      116.83      4.91 o 
  -4   0  18       60.80       74.89      3.83 o 
  -3   0  18       22.58       19.25      2.15 o 
  -2   0  18      660.19      632.10     59.80 o 
  -1   0  18      339.50      405.51     15.30 o 
   0   0  18     2348.08     2590.12     69.98 o 
   1   0  18      165.56      201.69     10.63 o 
   2   0  18      260.41      247.67     14.33 o 
   3   0  18       10.15       16.73      2.72 o 
   4   0  18      106.03      125.03      5.11 o 
   5   0  18       32.15       36.52      3.75 o 
  -6   1  18       62.79       66.04      4.20 o 
  -5   1  18       26.70       38.08      3.27 o 
  -4   1  18       26.62       39.63      2.97 o 
  -3   1  18       72.39       95.77      3.56 o 
  -2   1  18       40.60      109.00      5.16 o 
  -1   1  18       38.52       59.59      3.60 o 
   0   1  18      319.85      361.66     26.93 o 
   1   1  18      258.48      209.25      6.11 o 
   2   1  18        0.17       -0.42      0.43 o 
   3   1  18      445.22      414.14      4.79 o 
   4   1  18       32.81       30.67      3.42 o 
   5   1  18      187.17      175.71      6.38 o 
  -6   2  18        7.73       16.68      2.94 o 
  -5   2  18       53.75       69.71      3.98 o 
  -4   2  18       19.01       19.24      2.27 o 
  -3   2  18       30.73       26.89      1.28 o 
  -2   2  18      217.23      186.50      2.64 o 
  -1   2  18     1800.03     1748.08     12.79 o 
   0   2  18       29.49       39.66      1.49 o 
   1   2  18       90.92       85.19      2.80 o 
   2   2  18        3.68        2.31      0.84 o 
   3   2  18        3.19        0.85      1.08 o 
   4   2  18       21.02       18.32      3.01 o 
   5   2  18        0.04        0.22      2.21 o 
  -6   3  18        1.61       -0.11      1.98 o 
  -5   3  18      442.95      363.61      7.66 o 
  -4   3  18       27.50       37.14      2.84 o 
  -3   3  18        9.52        8.09      1.02 o 
  -2   3  18      133.79      127.41      3.92 o 
  -1   3  18       45.73       49.72      2.50 o 
   0   3  18        1.32        1.31      0.88 o 
   1   3  18       31.06       33.86      2.26 o 
   2   3  18       51.56       41.26      4.38 o 
   3   3  18        0.98        0.98      0.96 o 
   4   3  18        2.68        8.25      2.52 o 
  -6   4  18        0.34        2.39      2.10 o 
  -5   4  18        0.68        2.07      1.71 o 
  -4   4  18       15.85       21.88      1.77 o 
  -3   4  18      360.23      281.29     14.52 o 
  -2   4  18       40.11       44.92      2.82 o 
  -1   4  18      635.19      581.26      8.80 o 
   0   4  18      198.58      192.97      5.27 o 
   1   4  18        4.05        5.68      1.51 o 
   2   4  18        0.24        1.49      1.26 o 
   3   4  18        6.48        4.32      1.69 o 
  -6   5  18       32.36       37.70      3.58 o 
  -5   5  18       31.06       29.22      2.05 o 
  -4   5  18       35.74       33.95      1.97 o 
  -3   5  18       15.20       19.08      2.39 o 
  -2   5  18       97.05       99.00      4.14 o 
  -1   5  18       92.27      100.80      4.19 o 
   0   5  18       98.11       97.38      4.24 o 
   1   5  18       37.85       47.95      3.27 o 
   2   5  18       14.96       19.99      2.72 o 
  -5   6  18       29.48       33.07      2.98 o 
  -4   6  18        2.91        2.21      1.30 o 
  -3   6  18       12.33       16.07      1.80 o 
  -2   6  18        6.66        7.23      1.99 o 
  -1   6  18        4.38        4.23      1.83 o 
   0   6  18        0.09        0.23      1.25 o 
   1   6  18        0.06       -0.24      1.47 o 
  -1  -6  19        4.23        6.47      2.22 o 
   1  -6  19        2.44        2.65      1.92 o 
   2  -6  19        3.12        0.78      1.80 o 
   3  -6  19        8.32       12.76      2.66 o 
   4  -6  19       10.78       17.63      3.09 o 
  -2  -5  19        0.69        2.78      1.87 o 
  -1  -5  19      117.64      104.91      4.46 o 
   0  -5  19       87.53       91.93      8.13 o 
   1  -5  19       56.77       60.06      3.58 o 
   2  -5  19      123.83      132.36      4.48 o 
   3  -5  19      369.77      369.69      7.60 o 
   4  -5  19        4.39        3.00      2.35 o 
   5  -5  19        2.40       -3.15      2.43 o 
  -3  -4  19       31.84       27.98      2.97 o 
  -2  -4  19       18.08       12.89      2.32 o 
  -1  -4  19        3.81        5.48      1.20 o 
   0  -4  19        0.64        5.44      1.09 o 
   1  -4  19       77.10       83.76      7.23 o 
   2  -4  19      902.79      948.71     36.98 o 
   3  -4  19       18.34       68.94      3.78 o 
   4  -4  19      106.28      115.77      4.99 o 
   5  -4  19        1.14        2.14      2.79 o 
   6  -4  19       32.40       31.36      4.58 o 
  -4  -3  19       53.67       44.13      3.58 o 
  -3  -3  19       27.49       28.27      2.85 o 
  -2  -3  19       18.28       18.47      1.55 o 
  -1  -3  19        5.98        8.36      1.15 o 
   0  -3  19       47.02       52.88      2.92 o 
   1  -3  19      177.04      189.36      3.98 o 
   2  -3  19        5.57        6.03      1.07 o 
   3  -3  19      343.01      315.67     11.23 o 
   4  -3  19      414.61      366.61      7.69 o 
   5  -3  19       17.51       23.70      3.68 o 
   6  -3  19        0.87       -1.58      2.99 o 
  -5  -2  19       39.15       43.79      3.88 o 
  -4  -2  19       11.63       12.69      2.68 o 
  -3  -2  19        6.86        3.84      1.81 o 
  -2  -2  19        1.19        1.60      0.89 o 
  -1  -2  19        6.99       16.62      1.27 o 
   0  -2  19       33.11       29.05      1.36 o 
   1  -2  19       39.67       61.34      2.30 o 
   2  -2  19       90.50       84.17      3.74 o 
   3  -2  19        0.01       -0.03      0.86 o 
   4  -2  19      134.85      121.19      4.27 o 
   5  -2  19      149.51      131.84      4.18 o 
   6  -2  19       45.36       43.26      4.55 o 
  -5  -1  19       15.99       14.92      2.87 o 
  -4  -1  19       62.52       65.66      3.83 o 
  -3  -1  19        5.03        7.16      1.24 o 
  -2  -1  19       11.84       14.53      1.39 o 
  -1  -1  19      223.76      236.27     16.98 o 
   1  -1  19      219.61      265.58      2.41 o 
   2  -1  19      106.65      115.21      2.51 o 
   3  -1  19        3.17        2.16      0.93 o 
   4  -1  19        8.37        9.45      1.44 o 
   5  -1  19      113.89      112.28      5.30 o 
   6  -1  19       10.43       14.91      3.45 o 
  -6   0  19        0.02        1.18      2.27 o 
  -4   0  19      131.13      139.32      4.95 o 
  -3   0  19       58.26       56.47      2.99 o 
  -2   0  19      418.92      395.93     30.89 o 
  -1   0  19      171.18      205.91     12.35 o 
   1   0  19      364.63      369.15     16.66 o 
   2   0  19      619.83      546.58     34.38 o 
   3   0  19       44.46       42.03      1.88 o 
   4   0  19       86.38      109.97      4.87 o 
   5   0  19        2.60        8.82      2.73 o 
  -6   1  19        6.27       10.48      2.78 o 
  -5   1  19       42.63       47.81      3.48 o 
  -4   1  19        0.07        2.56      1.62 o 
  -3   1  19      178.36      173.05      4.66 o 
  -2   1  19      928.54      893.84     36.20 o 
  -1   1  19      190.91      211.46      3.82 o 
   0   1  19        0.59        1.48      0.73 o 
   1   1  19      788.09      764.95     22.65 o 
   2   1  19       65.34       68.03      1.56 o 
   3   1  19       41.38       43.51      3.08 o 
   4   1  19        2.94        2.74      2.22 o 
   5   1  19        0.72       10.41      2.78 o 
  -6   2  19        8.71       12.34      2.76 o 
  -5   2  19       19.75       25.54      2.89 o 
  -4   2  19       22.92       24.83      2.45 o 
  -3   2  19       26.30       21.76      2.03 o 
  -2   2  19       35.15       36.89      1.31 o 
  -1   2  19       29.75       41.66      2.29 o 
   0   2  19        1.54        4.32      0.75 o 
   1   2  19       50.81       49.32      2.34 o 
   2   2  19        1.05        1.35      0.74 o 
   3   2  19        8.64        8.32      1.91 o 
   4   2  19       10.07        8.06      2.51 o 
  -6   3  19        6.75       15.90      2.86 o 
  -5   3  19       15.58       37.63      3.21 o 
  -4   3  19      262.04      225.53      5.83 o 
  -3   3  19      176.67      181.93     10.26 o 
  -2   3  19       54.67       47.49      2.59 o 
  -1   3  19      157.85      166.84      4.46 o 
   0   3  19      120.06      115.70      3.77 o 
   1   3  19      151.55      137.18      4.22 o 
   2   3  19       20.84       20.52      1.60 o 
   3   3  19        5.41        8.92      1.41 o 
   4   3  19        1.31        0.10      1.91 o 
  -6   4  19        1.79        0.25      1.91 o 
  -5   4  19        0.13        1.56      1.68 o 
  -4   4  19       10.39        9.26      1.43 o 
  -3   4  19       13.15       33.25      2.58 o 
  -2   4  19      920.76      893.96     11.06 o 
  -1   4  19       89.62       87.72      3.69 o 
   0   4  19        4.30        2.90      1.24 o 
   1   4  19        8.34       12.02      1.90 o 
   2   4  19       14.28       14.46      2.18 o 
   3   4  19        0.06       -0.08      1.29 o 
  -6   5  19        0.75        3.59      2.34 o 
  -5   5  19        8.69       13.22      2.50 o 
  -4   5  19        0.85        0.23      1.05 o 
  -3   5  19      250.08      230.64      4.29 o 
  -2   5  19      136.80      131.95      4.77 o 
  -1   5  19       47.91       48.80      3.11 o 
   0   5  19       18.54       25.75      2.49 o 
   1   5  19        9.46       14.47      2.35 o 
   2   5  19        4.15        5.13      1.85 o 
  -5   6  19       16.92       20.38      2.12 o 
  -4   6  19        1.66        2.76      1.29 o 
  -3   6  19        4.05        6.44      1.42 o 
  -2   6  19        2.94        2.21      1.58 o 
  -1   6  19        2.92        2.35      1.60 o 
   0   6  19        0.27       -1.72      1.15 o 
   1  -6  20        3.32        3.44      1.87 o 
   2  -6  20        0.03       -0.33      1.57 o 
   3  -6  20        6.02        7.12      2.41 o 
   4  -6  20       23.53       27.91      3.63 o 
  -2  -5  20       23.06       24.87      2.88 o 
  -1  -5  20       46.67       46.69      3.28 o 
   0  -5  20      196.85      183.75     10.27 o 
   1  -5  20       73.12       81.10      3.99 o 
   2  -5  20       55.67       51.50      3.24 o 
   3  -5  20       44.45       48.09      3.59 o 
   4  -5  20        1.24        1.06      2.18 o 
   5  -5  20        0.26       -1.99      2.58 o 
  -3  -4  20       21.78       23.69      3.16 o 
  -2  -4  20        1.26        0.12      1.62 o 
  -1  -4  20        0.06       -0.41      0.94 o 
   0  -4  20        6.56        8.26      1.45 o 
   1  -4  20      153.15      166.79      5.04 o 
   2  -4  20       47.05       61.90      8.04 o 
   3  -4  20      236.29      225.80      5.83 o 
   4  -4  20      300.53      264.90      6.87 o 
   5  -4  20       22.58       21.80      3.65 o 
  -4  -3  20       15.18       21.22      3.16 o 
  -3  -3  20        0.72        0.09      1.74 o 
  -2  -3  20       56.18       51.33      2.09 o 
  -1  -3  20        3.99        7.78      1.13 o 
   0  -3  20        5.18       11.19      1.17 o 
   1  -3  20       91.71      101.77      3.64 o 
   2  -3  20        5.38        4.54      1.09 o 
   3  -3  20       28.83       39.56      8.74 o 
   4  -3  20      272.30      250.59      9.09 o 
   5  -3  20      149.27      131.43      3.69 o 
   6  -3  20       25.57       21.61      4.25 o 
  -5  -2  20       27.50       26.59      3.28 o 
  -4  -2  20       22.10       19.89      3.02 o 
  -3  -2  20       11.44        8.04      2.08 o 
  -2  -2  20        0.41       -0.27      0.83 o 
  -1  -2  20       15.76       20.09      1.48 o 
   0  -2  20      268.65      292.91     14.74 o 
   1  -2  20      296.83      342.49      7.49 o 
   2  -2  20       14.31       16.03      2.11 o 
   3  -2  20       50.20       49.49      2.13 o 
   4  -2  20       29.26       31.70      2.07 o 
   5  -2  20       32.26       41.17      2.41 o 
   6  -2  20       43.01       44.42      4.44 o 
  -5  -1  20      123.37      112.54      5.18 o 
  -4  -1  20        1.91        4.53      2.22 o 
  -3  -1  20      431.55      405.23     38.89 o 
  -2  -1  20        0.65        1.91      0.86 o 
  -1  -1  20      261.75      276.45     22.70 o 
   0  -1  20       24.64       38.83      3.17 o 
   1  -1  20        1.89        3.77      0.56 o 
   2  -1  20       76.40       85.36      2.28 o 
   3  -1  20       60.29       54.38      2.14 o 
   4  -1  20       18.58       15.42      1.66 o 
   5  -1  20      121.02      115.44      5.45 o 
   6  -1  20       24.34       33.07      4.23 o 
  -6   0  20       13.16       10.75      2.86 o 
  -5   0  20       20.33       32.85      3.36 o 
  -4   0  20       60.53       79.23      4.12 o 
  -3   0  20       24.83       23.77      2.30 o 
  -2   0  20       26.48       59.06      2.42 o 
  -1   0  20       19.05       38.69      2.88 o 
   0   0  20      730.81      833.52     30.92 o 
   1   0  20       10.05       15.25      2.41 o 
   2   0  20        4.39       22.75      5.09 o 
   3   0  20      390.10      397.57      4.74 o 
   4   0  20       50.27       62.96      4.17 o 
   5   0  20        0.37        0.92      2.32 o 
  -6   1  20        9.57        9.13      2.81 o 
  -5   1  20       40.68       41.00      3.32 o 
  -4   1  20       87.00       89.06      3.96 o 
  -3   1  20       33.28       45.86      2.67 o 
   0   1  20       83.65       86.62      6.32 o 
   1   1  20       50.48       88.14      9.66 o 
   2   1  20        2.15        6.59      0.94 o 
   3   1  20       19.10       22.77      2.70 o 
   4   1  20       49.29       61.54      4.18 o 
   5   1  20        9.19       14.87      3.01 o 
  -6   2  20       50.66       56.54      3.96 o 
  -5   2  20        1.92        1.46      1.95 o 
  -4   2  20      171.64      165.31      5.07 o 
  -3   2  20       51.65       44.44      2.67 o 
  -2   2  20        1.26        3.76      1.00 o 
  -1   2  20      424.45      412.97      6.51 o 
   0   2  20      186.12      189.21      7.70 o 
   1   2  20        3.44        6.84      0.74 o 
   2   2  20      168.97      162.43      8.38 o 
   3   2  20        1.66        2.57      0.97 o 
   4   2  20        1.12       -1.27      1.88 o 
  -6   3  20       41.22       44.40      3.61 o 
  -5   3  20        6.65        7.27      2.12 o 
  -4   3  20        5.24       13.65      2.28 o 
  -3   3  20       53.02       60.24      3.16 o 
  -2   3  20        8.09        5.58      1.41 o 
  -1   3  20      122.19      118.51      3.88 o 
   0   3  20       32.35       35.20      2.26 o 
   1   3  20       34.04       35.44      2.36 o 
   2   3  20       95.19       86.20      7.56 o 
   3   3  20        9.30        9.30      1.44 o 
   4   3  20       11.17       10.82      2.68 o 
  -6   4  20       15.02       11.13      2.62 o 
  -5   4  20       21.71       20.82      2.84 o 
  -4   4  20      358.32      303.26      7.07 o 
  -3   4  20      615.72      552.36     20.14 o 
  -2   4  20       53.52       63.26      3.42 o 
  -1   4  20      211.43      198.54      5.38 o 
   0   4  20       82.79       76.99      3.54 o 
   1   4  20        0.04        0.82      1.14 o 
   2   4  20        2.40        4.47      1.59 o 
   3   4  20        0.01       -1.17      1.20 o 
  -5   5  20       14.05       15.61      2.64 o 
  -4   5  20        5.88        4.19      1.27 o 
  -3   5  20       55.22       66.74      2.56 o 
  -2   5  20       25.20       26.13      2.54 o 
  -1   5  20       49.51       58.51      3.37 o 
   0   5  20      125.33      104.97      4.47 o 
   1   5  20       11.01       13.19      2.30 o 
   2   5  20        1.66        1.61      1.52 o 
  -4   6  20        9.22        8.43      1.58 o 
  -3   6  20        7.95        9.69      1.60 o 
  -2   6  20        0.00        1.50      1.46 o 
  -1   6  20       16.76       21.12      2.78 o 
   0   6  20        2.69        3.04      1.73 o 
   1  -6  21       12.56       17.25      2.77 o 
   2  -6  21        3.38        6.83      2.33 o 
   3  -6  21       15.50       20.37      3.02 o 
   4  -6  21        0.46       -3.18      2.13 o 
  -2  -5  21        4.55        6.22      2.27 o 
  -1  -5  21       30.29       31.44      2.87 o 
   0  -5  21        3.80       10.23      2.19 o 
   1  -5  21       13.73       18.03      2.61 o 
   2  -5  21       32.13       38.01      3.22 o 
   3  -5  21       24.37       26.21      3.04 o 
   4  -5  21       24.31       27.31      3.53 o 
   5  -5  21        2.84        3.55      2.82 o 
  -3  -4  21        0.39       -0.82      1.83 o 
  -2  -4  21       15.13       13.16      2.41 o 
  -1  -4  21       23.76       24.14      1.72 o 
   0  -4  21       36.82       38.68      1.95 o 
   1  -4  21        2.95        4.63      1.82 o 
   2  -4  21      641.69      623.09     35.58 o 
   3  -4  21        0.91        2.85      1.28 o 
   4  -4  21       61.52       58.48      4.14 o 
   5  -4  21       26.97       27.42      3.91 o 
  -4  -3  21       24.78       20.30      3.14 o 
  -3  -3  21        0.08        0.17      1.85 o 
  -2  -3  21       21.32       23.62      1.69 o 
  -1  -3  21      206.37      175.37      3.32 o 
   0  -3  21       22.38       27.17      1.55 o 
   1  -3  21       13.77       21.08      2.27 o 
   2  -3  21      102.28      102.36      7.58 o 
   3  -3  21       75.31       84.31      7.03 o 
   4  -3  21       82.03       86.37      3.99 o 
   5  -3  21        2.30        5.69      1.55 o 
   6  -3  21        4.88        1.62      3.38 o 
  -5  -2  21        5.63        4.10      2.56 o 
  -4  -2  21        0.19        1.10      2.03 o 
  -3  -2  21        4.80        3.15      1.82 o 
  -2  -2  21        5.90        7.39      1.22 o 
  -1  -2  21      105.64       98.89      3.84 o 
   0  -2  21       72.71       88.32      2.20 o 
   1  -2  21      117.65      126.91      3.19 o 
   2  -2  21        3.61        9.15      1.82 o 
   3  -2  21        0.00        2.37      0.97 o 
   4  -2  21       30.16       23.96      2.20 o 
   5  -2  21       85.36       69.73      4.67 o 
   6  -2  21        0.02        6.11      3.27 o 
  -5  -1  21       29.64       40.11      3.70 o 
  -4  -1  21        0.00       -2.78      1.85 o 
  -3  -1  21       30.31       34.27      1.95 o 
  -2  -1  21      124.12      118.67      8.38 o 
  -1  -1  21      350.50      376.01     16.66 o 
   0  -1  21       37.18       55.31      2.13 o 
   1  -1  21        2.24        6.35      0.66 o 
   2  -1  21        3.73       20.36      5.16 o 
   3  -1  21      302.39      286.01      4.22 o 
   4  -1  21       14.34       19.11      1.78 o 
   5  -1  21       44.25       41.85      4.00 o 
  -6   0  21       11.13       10.18      2.83 o 
  -5   0  21       74.12       65.65      4.16 o 
  -4   0  21      467.00      470.25      8.68 o 
  -3   0  21       34.41       34.55      2.52 o 
  -2   0  21      188.35      188.69     12.35 o 
  -1   0  21        2.36        5.66      0.86 o 
   1   0  21       31.43       40.03      1.17 o 
   2   0  21        2.22        1.84      0.67 o 
   3   0  21        8.33       22.84      2.27 o 
   4   0  21      294.20      305.96      7.35 o 
   5   0  21        0.14        3.51      2.53 o 
  -6   1  21        9.61       14.44      3.13 o 
  -5   1  21       79.99       78.34      4.27 o 
  -4   1  21        1.95        5.01      1.89 o 
  -3   1  21       26.39       25.29      2.21 o 
  -2   1  21        8.99       15.33      2.88 o 
  -1   1  21       54.87       55.68      1.81 o 
   0   1  21       57.96       67.89      6.74 o 
   1   1  21       14.35       18.64      0.99 o 
   2   1  21      100.62       95.82      3.30 o 
   3   1  21       11.92       11.69      2.31 o 
   4   1  21      467.27      433.86      8.98 o 
   5   1  21        6.76       12.11      2.95 o 
  -6   2  21       42.22       46.08      3.79 o 
  -5   2  21       67.23       65.65      3.86 o 
  -4   2  21      129.11      128.31      4.63 o 
  -3   2  21        0.49        0.82      1.19 o 
  -2   2  21       48.83       48.61      2.55 o 
  -1   2  21       74.04       75.13      3.00 o 
   0   2  21      104.20      112.99      3.97 o 
   1   2  21      112.30       98.29      4.70 o 
   2   2  21       28.08       33.87      3.78 o 
   3   2  21       50.72       44.68      2.25 o 
   4   2  21        0.61        1.23      1.96 o 
  -6   3  21        0.02        0.78      2.06 o 
  -5   3  21        8.82       10.82      2.34 o 
  -4   3  21      287.82      265.47      6.57 o 
  -3   3  21      260.03      226.69      5.69 o 
  -2   3  21        6.43        4.53      1.34 o 
  -1   3  21       19.43       21.09      1.97 o 
   0   3  21       31.35       31.68      2.23 o 
   1   3  21        2.17        4.35      1.33 o 
   2   3  21       27.96       31.32      1.88 o 
   3   3  21       86.54       84.51      6.02 o 
   4   3  21        0.34        3.74      2.18 o 
  -6   4  21       11.24       13.17      2.82 o 
  -5   4  21        0.03       -1.33      1.51 o 
  -4   4  21      131.50      111.30      4.59 o 
  -2   4  21      249.37      247.97      6.16 o 
  -1   4  21        0.05        2.03      1.22 o 
   0   4  21       70.18       71.36      3.51 o 
   1   4  21       41.09       40.27      2.78 o 
   2   4  21       23.29       25.93      2.49 o 
   3   4  21        0.23       -0.69      1.23 o 
  -5   5  21        3.72        2.45      1.84 o 
  -4   5  21       13.02        8.72      2.10 o 
  -3   5  21      153.76      138.54      8.33 o 
  -2   5  21       24.35       26.00      2.56 o 
  -1   5  21        8.33        8.31      1.83 o 
   0   5  21        2.20        5.74      1.72 o 
   1   5  21       74.95       70.52      3.92 o 
   2   5  21        0.48        0.49      1.37 o 
  -4   6  21       10.57       13.44      1.82 o 
  -3   6  21        2.32        3.96      1.35 o 
  -2   6  21        3.19        4.66      1.80 o 
  -1   6  21       14.98       17.44      2.63 o 
   0   6  21        1.58        1.05      1.52 o 
   1  -6  22       35.32       43.91      3.52 o 
   2  -6  22       34.08       32.88      3.29 o 
   3  -6  22        1.32        3.52      2.01 o 
   4  -6  22        6.94       10.16      3.03 o 
  -2  -5  22        0.46        0.71      1.82 o 
  -1  -5  22        5.60        6.84      2.07 o 
   0  -5  22       67.09       64.92      3.77 o 
   1  -5  22        2.17        3.42      1.81 o 
   2  -5  22      173.90      162.77      5.58 o 
   3  -5  22        0.18        2.54      1.38 o 
   4  -5  22       21.76       22.68      3.42 o 
   5  -5  22        1.21        0.71      2.83 o 
  -3  -4  22        0.02        0.34      1.95 o 
  -2  -4  22        1.27        2.57      1.84 o 
  -1  -4  22       11.57       12.51      2.23 o 
   0  -4  22      388.84      378.62     10.09 o 
   1  -4  22        0.12       -0.55      1.42 o 
   2  -4  22        1.34        6.85      3.33 o 
   3  -4  22      202.61      179.13      7.27 o 
   4  -4  22       69.36       68.63      2.86 o 
   5  -4  22        3.90        3.16      3.51 o 
  -4  -3  22        0.09        2.54      2.18 o 
  -3  -3  22       10.20        7.25      2.39 o 
  -2  -3  22      128.36      114.02      6.12 o 
  -1  -3  22       67.44       61.98      2.21 o 
   0  -3  22      201.08      209.87      6.13 o 
   1  -3  22      835.69      845.89     10.40 o 
   2  -3  22       65.30       76.54      8.38 o 
   3  -3  22      255.67      226.56      4.10 o 
   4  -3  22       23.05       28.55      2.18 o 
   5  -3  22       42.59       38.94      2.46 o 
  -5  -2  22        2.06        0.53      2.34 o 
  -4  -2  22       14.07       12.00      2.68 o 
  -3  -2  22        5.15        5.15      2.03 o 
  -2  -2  22      281.01      266.75     14.57 o 
  -1  -2  22       23.94       24.32      1.62 o 
   0  -2  22        9.65       18.23      3.70 o 
   1  -2  22       15.24       12.92      0.91 o 
   2  -2  22      131.89      130.15      2.86 o 
   3  -2  22       90.91       74.25      2.58 o 
   4  -2  22       12.56       15.89      2.25 o 
   5  -2  22       19.10       19.33      3.59 o 
  -5  -1  22      142.71      134.65      5.63 o 
  -4  -1  22       67.31       68.31      4.03 o 
  -3  -1  22       34.64       43.27      4.81 o 
  -2  -1  22        0.01        4.02      1.03 o 
  -1  -1  22       12.72       28.03      2.32 o 
   0  -1  22      515.56      595.57     14.54 o 
   1  -1  22       44.43       42.68      1.24 o 
   2  -1  22      283.00      289.47      5.42 o 
   3  -1  22      298.67      295.23      7.01 o 
   4  -1  22       48.67       47.77      2.33 o 
   5  -1  22        3.57        6.40      2.75 o 
  -5   0  22       37.31       43.71      3.69 o 
  -3   0  22      397.00      348.84     18.81 o 
  -2   0  22        1.53        0.63      0.81 o 
  -1   0  22      156.56      173.30     14.28 o 
   0   0  22      116.29      131.39      2.51 o 
   1   0  22      259.73      277.20      9.54 o 
   2   0  22        6.65        8.86      0.81 o 
   3   0  22        0.05        2.21      1.05 o 
   4   0  22      468.52      448.19      8.85 o 
   5   0  22       11.64       15.82      3.16 o 
  -6   1  22       42.49       39.42      3.74 o 
  -5   1  22      104.19      103.42      4.82 o 
  -4   1  22       12.43       11.76      2.29 o 
  -3   1  22      121.02      117.73      4.10 o 
  -2   1  22      234.27      222.36     16.74 o 
  -1   1  22       15.87       19.90      1.65 o 
   0   1  22      420.77      490.21     20.48 o 
   1   1  22       27.52       49.40      1.40 o 
   2   1  22       68.13       61.13      2.62 o 
   3   1  22      126.10      113.97      4.58 o 
   4   1  22       33.28       58.48      4.27 o 
   5   1  22       48.06       45.65      3.98 o 
  -6   2  22       43.33       46.27      3.83 o 
  -5   2  22       15.39       27.09      3.08 o 
  -4   2  22       32.60       34.42      2.87 o 
  -3   2  22       89.87       81.33      3.51 o 
  -2   2  22      127.08      115.45      3.84 o 
  -1   2  22       14.07       12.63      1.64 o 
   0   2  22       54.21       56.56      1.90 o 
   1   2  22       26.72       29.00      2.51 o 
   2   2  22      309.85      284.93     17.40 o 
   3   2  22       16.99       17.61      2.68 o 
   4   2  22       11.95        7.78      2.47 o 
  -6   3  22        0.00       -2.49      1.94 o 
  -5   3  22      135.14      115.53      4.85 o 
  -4   3  22      262.42      241.58      6.41 o 
  -3   3  22      143.14      124.71      4.40 o 
  -2   3  22       42.62       41.08      2.68 o 
  -1   3  22      643.03      659.13      9.16 o 
   0   3  22      161.63      153.61      4.53 o 
   1   3  22       23.27       19.81      1.95 o 
   2   3  22       25.95       28.41      1.82 o 
   3   3  22       12.33       17.76      1.72 o 
  -6   4  22        0.82        1.17      2.14 o 
  -5   4  22       26.51       22.20      2.95 o 
  -4   4  22      121.83      110.00      4.64 o 
  -3   4  22        9.99       12.11      2.10 o 
  -2   4  22        2.50        5.57      1.69 o 
  -1   4  22        6.68        7.36      1.66 o 
   0   4  22      381.99      364.27      7.52 o 
   1   4  22       88.29       85.24      3.89 o 
   2   4  22       13.49       14.58      2.20 o 
   3   4  22        1.44        1.99      1.53 o 
  -5   5  22        0.08        1.08      1.80 o 
  -4   5  22        0.70        0.13      1.46 o 
  -3   5  22        3.90        6.18      1.72 o 
  -2   5  22      172.60      149.36      5.24 o 
  -1   5  22        0.45       -0.15      1.12 o 
   0   5  22       11.35       10.33      2.12 o 
   1   5  22        1.53        4.38      1.71 o 
  -4   6  22        2.66        3.18      1.36 o 
  -3   6  22        0.75       -0.09      1.08 o 
  -2   6  22       29.87       31.99      2.95 o 
  -1   6  22       19.87       23.19      2.70 o 
   0   6  22       25.35       30.21      3.02 o 
   1  -6  23        6.10       10.62      2.47 o 
   2  -6  23       88.67       94.88      4.78 o 
   3  -6  23       16.89       16.77      3.02 o 
  -2  -5  23        1.26        0.30      1.73 o 
  -1  -5  23       83.99       85.87      4.18 o 
   0  -5  23        4.93        5.80      1.97 o 
   1  -5  23       26.46       28.59      2.89 o 
   2  -5  23       35.15       36.74      3.20 o 
   3  -5  23       97.77      101.28      7.27 o 
   4  -5  23        1.09        3.14      2.05 o 
   5  -5  23        0.37       -1.19      1.62 o 
  -3  -4  23        0.05       -2.55      1.70 o 
  -2  -4  23       28.71       30.66      2.86 o 
  -1  -4  23       14.25       19.31      1.72 o 
   0  -4  23       60.81       79.75      2.63 o 
   1  -4  23       78.69       90.61      4.06 o 
   2  -4  23       73.41       74.17      3.90 o 
   3  -4  23       16.12       28.04      3.11 o 
   4  -4  23       12.37       15.54      1.97 o 
   5  -4  23       40.15       30.35      2.41 o 
  -4  -3  23        0.04        2.46      2.24 o 
  -3  -3  23       86.53       84.67      4.36 o 
  -2  -3  23       41.65       45.57      2.18 o 
  -1  -3  23       39.78       34.51      1.88 o 
   0  -3  23      377.24      358.48      4.58 o 
   1  -3  23      746.56      740.71      9.98 o 
   2  -3  23      271.06      266.06     23.15 o 
   3  -3  23       24.23       25.43      4.36 o 
   4  -3  23      173.46      151.69      3.80 o 
   5  -3  23        5.49        6.54      1.70 o 
  -4  -2  23       11.23        9.89      2.62 o 
  -3  -2  23       58.09       57.08      3.55 o 
  -2  -2  23       19.58       32.74      3.90 o 
  -1  -2  23      140.89      135.30      3.37 o 
   0  -2  23      233.42      249.65     11.97 o 
   1  -2  23        2.84        5.78      1.47 o 
   2  -2  23      137.13      127.94      2.89 o 
   3  -2  23       21.08       23.18      2.16 o 
   4  -2  23        0.00        0.59      1.15 o 
   5  -2  23        6.69        4.96      2.93 o 
  -5  -1  23        0.70        4.00      2.46 o 
  -4  -1  23      281.90      247.99      6.87 o 
  -3  -1  23        7.41        5.25      1.36 o 
  -2  -1  23       64.56       54.04      3.28 o 
  -1  -1  23      604.43      589.16     23.08 o 
   0  -1  23       11.67       25.40      3.02 o 
   1  -1  23      295.40      332.24      6.63 o 
   2  -1  23       59.31       75.92      6.46 o 
   3  -1  23       92.68       87.28      2.69 o 
   4  -1  23       26.95       34.56      2.16 o 
   5  -1  23       12.13       23.57      3.53 o 
  -5   0  23        6.70        7.72      2.69 o 
  -4   0  23      337.40      350.71      7.79 o 
  -3   0  23        8.72       20.32      3.25 o 
  -2   0  23        0.01        0.02      0.81 o 
  -1   0  23       22.52       44.19      1.77 o 
   0   0  23        0.03        1.34      0.64 o 
   1   0  23      135.37      141.29      3.95 o 
   2   0  23       79.49       83.80      2.39 o 
   3   0  23      180.74      174.88      4.14 o 
   4   0  23        0.21       12.25      2.76 o 
   5   0  23       16.25       16.79      3.22 o 
  -6   1  23        7.57        7.50      2.78 o 
  -5   1  23        2.36       13.85      2.73 o 
  -4   1  23        1.87        3.40      1.79 o 
  -3   1  23      320.68      298.57      6.44 o 
  -2   1  23       95.55      105.91      3.83 o 
  -1   1  23      276.32      294.82      4.01 o 
   0   1  23        0.05        2.21      0.89 o 
   1   1  23      374.82      359.25     19.67 o 
   2   1  23        4.29        5.99      0.80 o 
   3   1  23       54.39       53.11      3.52 o 
   4   1  23        3.40        8.05      2.52 o 
   5   1  23        8.59       16.13      3.19 o 
  -6   2  23       19.36       27.53      3.39 o 
  -5   2  23      138.53      124.20      5.12 o 
  -4   2  23       26.16       23.47      2.57 o 
  -3   2  23        0.21        2.02      1.34 o 
  -2   2  23       55.09       49.85      2.78 o 
  -1   2  23       23.83       21.84      1.89 o 
   0   2  23      161.91      173.74      5.11 o 
   1   2  23       54.34       51.05      1.97 o 
   2   2  23       49.08       51.43      2.06 o 
   3   2  23      152.81      143.60      5.31 o 
   4   2  23        2.25        6.04      2.25 o 
  -6   3  23        1.18        4.91      2.38 o 
  -5   3  23        7.97       13.13      2.52 o 
  -4   3  23       99.64       95.39      4.26 o 
  -2   3  23      427.01      388.73      7.35 o 
  -1   3  23      595.00      607.70      8.96 o 
   0   3  23      248.47      231.44      5.58 o 
   1   3  23       53.93       55.09      2.94 o 
   2   3  23       99.35       87.88      8.45 o 
   3   3  23        2.62        4.75      1.24 o 
  -5   4  23       33.08       32.79      3.15 o 
  -4   4  23       38.43       36.96      3.13 o 
  -3   4  23        6.03       11.20      2.09 o 
  -2   4  23      192.34      186.62      5.50 o 
  -1   4  23       95.68       99.27      4.06 o 
   0   4  23        4.51       11.54      1.90 o 
   1   4  23       60.84       60.38      3.38 o 
   2   4  23        8.36        9.34      1.99 o 
  -5   5  23        2.30        3.43      2.02 o 
  -4   5  23       15.05       18.32      2.67 o 
  -3   5  23       45.41       46.63      3.95 o 
  -2   5  23       23.86       25.21      2.57 o 
  -1   5  23       21.50       25.71      2.50 o 
   0   5  23        0.05        0.21      1.22 o 
   1   5  23       28.34       29.71      2.80 o 
  -4   6  23        0.73        1.33      1.79 o 
  -3   6  23       17.16       23.35      2.13 o 
  -2   6  23       77.42       85.69      4.46 o 
  -1   6  23        1.77        1.38      1.60 o 
   1  -6  24       11.56       15.24      2.80 o 
   2  -6  24       39.65       38.66      3.52 o 
   3  -6  24       18.30       24.60      3.43 o 
  -1  -5  24        3.97        5.02      1.98 o 
   0  -5  24        0.05       -0.32      1.56 o 
   1  -5  24       26.94       27.35      2.93 o 
   2  -5  24       18.89       25.21      2.92 o 
   3  -5  24       73.54       68.54      4.04 o 
   4  -5  24        8.62        6.21      1.65 o 
  -3  -4  24        0.07        0.38      1.91 o 
  -2  -4  24       16.57       15.15      2.54 o 
  -1  -4  24       94.82       90.60      2.86 o 
   0  -4  24      217.26      199.71      5.76 o 
   1  -4  24       18.83       18.96      2.63 o 
   2  -4  24        0.60       -1.89      1.37 o 
   3  -4  24      102.87       81.61      2.91 o 
   4  -4  24        3.43       -0.63      1.23 o 
   5  -4  24        8.89        8.31      1.88 o 
  -4  -3  24       28.98       29.58      3.36 o 
  -3  -3  24       13.46       21.13      3.02 o 
  -2  -3  24       25.11       28.50      1.96 o 
  -1  -3  24        1.94        2.63      1.10 o 
   0  -3  24        7.25       15.18      3.06 o 
   1  -3  24      404.96      379.12      7.44 o 
   2  -3  24      247.28      210.72      5.72 o 
   3  -3  24       27.79       28.13      2.03 o 
   4  -3  24        4.48        4.23      1.58 o 
   5  -3  24        0.16       -1.37      1.41 o 
  -4  -2  24        4.23        5.22      2.37 o 
  -3  -2  24       14.98       14.46      2.57 o 
  -2  -2  24      260.51      258.39     17.66 o 
  -1  -2  24       29.42       28.36      1.72 o 
   0  -2  24      252.91      266.43     13.31 o 
   1  -2  24      200.21      212.39      5.30 o 
   2  -2  24      258.29      245.44      3.90 o 
   3  -2  24      175.65      168.87      3.61 o 
   4  -2  24      143.95      129.73      3.51 o 
   5  -2  24        2.96        6.22      3.05 o 
  -5  -1  24        3.44        8.40      2.77 o 
  -4  -1  24       41.70       61.95      3.98 o 
  -3  -1  24       93.24       79.81      9.05 o 
  -2  -1  24       88.09       83.98      2.87 o 
  -1  -1  24       70.77      111.07      9.51 o 
   0  -1  24        4.58        7.58      3.55 o 
   1  -1  24      107.93      114.56      5.26 o 
   2  -1  24      310.54      284.84      4.03 o 
   3  -1  24       85.35       79.50      2.65 o 
   4  -1  24      159.41      171.61      3.81 o 
   5  -1  24       26.62       31.07      3.83 o 
  -5   0  24       27.67       25.46      3.45 o 
  -4   0  24      586.58      541.77      9.71 o 
  -3   0  24        1.10        3.17      1.48 o 
  -2   0  24       16.77       12.61      1.39 o 
  -1   0  24        3.35       19.81      1.41 o 
   0   0  24       11.27        8.41      1.01 o 
   1   0  24      120.27      114.91      2.00 o 
   2   0  24      237.23      246.15      3.85 o 
   3   0  24       34.39       42.09      2.15 o 
   4   0  24        2.08        6.12      2.43 o 
   5   0  24        8.05       11.38      3.04 o 
  -6   1  24       12.11       15.68      3.21 o 
  -5   1  24       27.92       28.35      3.27 o 
  -4   1  24       23.76       21.93      2.59 o 
  -3   1  24      274.76      254.71      6.13 o 
  -2   1  24      264.13      233.04     14.46 o 
  -1   1  24      113.88      117.19      9.52 o 
   0   1  24       21.39       21.48      1.39 o 
   1   1  24      221.39      218.45      9.93 o 
   2   1  24        9.07        6.96      1.56 o 
   3   1  24       11.52       10.13      2.30 o 
   4   1  24        2.47        5.82      2.37 o 
  -6   2  24       33.16       33.95      3.65 o 
  -5   2  24       36.18       42.29      3.46 o 
  -4   2  24       10.45        9.63      2.17 o 
  -3   2  24       11.22       11.46      2.06 o 
  -2   2  24       10.39       18.67      2.02 o 
  -1   2  24      136.84      162.53      3.23 o 
   0   2  24      170.62      178.99      4.40 o 
   1   2  24       12.76       10.18      1.39 o 
   2   2  24        1.00        2.47      0.90 o 
   3   2  24        2.91        3.28      1.98 o 
   4   2  24       33.11       30.02      3.26 o 
  -6   3  24       31.52       32.33      3.47 o 
  -5   3  24       70.63       63.81      3.86 o 
  -4   3  24        5.27       12.50      2.34 o 
  -3   3  24      136.57      133.54      4.73 o 
  -2   3  24      179.40      156.22      4.90 o 
  -1   3  24      353.26      336.16      6.87 o 
   0   3  24        0.10        1.78      1.07 o 
   1   3  24       33.95       26.96      2.24 o 
   2   3  24       13.82       16.42      1.63 o 
   3   3  24        8.60       10.09      1.53 o 
  -5   4  24        2.86        4.87      2.12 o 
  -4   4  24       68.30       66.72      3.85 o 
  -3   4  24      167.54      138.86      4.97 o 
  -2   4  24        2.56        1.13      1.31 o 
  -1   4  24       55.88       50.30      3.08 o 
   0   4  24       20.06       20.31      2.17 o 
   1   4  24        5.73        7.46      1.81 o 
   2   4  24        4.52        4.70      1.67 o 
  -5   5  24        0.19        1.56      1.89 o 
  -4   5  24       23.91       22.65      2.61 o 
  -3   5  24       17.76       18.04      2.58 o 
  -2   5  24       15.38       21.44      2.69 o 
  -1   5  24       13.15       13.77      2.22 o 
   0   5  24       19.56       17.44      2.49 o 
   1   5  24        0.60       -0.41      1.19 o 
  -3   6  24       22.53       30.26      2.13 o 
  -2   6  24       29.73       32.62      3.08 o 
  -1   6  24        5.64        7.89      2.12 o 
   1  -6  25        0.01        0.47      1.86 o 
   2  -6  25       44.43       43.35      3.65 o 
   3  -6  25        5.75        4.98      2.36 o 
  -1  -5  25       25.69       22.63      2.70 o 
   0  -5  25        8.57        9.83      2.41 o 
   1  -5  25        1.00        1.00      1.72 o 
   2  -5  25       93.54       85.82      4.43 o 
   3  -5  25       17.58       27.61      3.02 o 
   4  -5  25        5.19        2.55      2.09 o 
  -3  -4  25        0.74       -0.03      1.97 o 
  -2  -4  25       11.27       15.34      2.55 o 
  -1  -4  25       91.62       86.34      2.84 o 
   0  -4  25       13.08       19.95      2.63 o 
   1  -4  25      145.90      121.40      4.74 o 
   2  -4  25       19.43       24.36      2.92 o 
   3  -4  25       23.88       23.25      2.64 o 
   4  -4  25       14.53       13.30      1.96 o 
   5  -4  25        0.78       -2.09      3.62 o 
  -3  -3  25       25.08       25.62      3.23 o 
  -2  -3  25       94.91       82.86      2.78 o 
  -1  -3  25       15.57       17.60      1.62 o 
   0  -3  25       28.49       30.16      1.77 o 
   1  -3  25      480.97      439.08      8.10 o 
   2  -3  25      188.13      177.33      5.40 o 
   3  -3  25       27.26       24.44      5.16 o 
   4  -3  25        6.71        3.20      1.45 o 
   5  -3  25        5.20        6.23      1.74 o 
  -4  -2  25        2.52       -0.13      1.97 o 
  -3  -2  25      144.37      135.70      5.16 o 
  -2  -2  25       99.53       86.68      6.67 o 
  -1  -2  25        0.33        1.02      1.02 o 
   0  -2  25       81.59       88.30      7.02 o 
   1  -2  25      116.35      119.61      4.20 o 
   2  -2  25       34.62       78.93      8.36 o 
   3  -2  25       42.89       50.42      2.40 o 
   4  -2  25       13.85       18.42      3.14 o 
   5  -2  25       16.70       28.13      3.86 o 
  -5  -1  25       12.89       17.20      3.16 o 
  -4  -1  25      108.86      115.53      5.12 o 
  -3  -1  25       55.09       52.20      5.35 o 
  -2  -1  25       23.03       24.64      1.75 o 
  -1  -1  25       18.11       45.58      7.65 o 
   0  -1  25      177.91      200.15      3.94 o 
   1  -1  25      100.89      107.93      4.72 o 
   2  -1  25        0.69       27.12      2.78 o 
   3  -1  25      133.94      138.45      3.29 o 
   4  -1  25        2.46        4.90      1.37 o 
   5  -1  25       41.14       47.00      4.21 o 
  -5   0  25       16.82       17.41      3.22 o 
  -3   0  25      192.50      178.99     18.63 o 
  -2   0  25       56.54       72.89      6.28 o 
  -1   0  25       75.25       83.61      4.44 o 
   0   0  25        0.01       -0.27      0.64 o 
   2   0  25       47.34       69.16      3.72 o 
   3   0  25       69.85       70.46      2.55 o 
   4   0  25       69.47       71.62      4.34 o 
   5   0  25       15.35       18.37      3.37 o 
  -5   1  25       27.97       24.99      3.05 o 
  -4   1  25        6.20        8.73      2.27 o 
  -3   1  25       33.84       38.61      2.94 o 
  -1   1  25      102.87      113.70      2.73 o 
   0   1  25      141.12      160.77      6.65 o 
   1   1  25      287.93      285.30     13.13 o 
   2   1  25      152.26      137.82      2.55 o 
   3   1  25       17.01       24.81      2.98 o 
   4   1  25       94.88       87.33      4.73 o 
  -6   2  25        0.48        3.75      2.61 o 
  -5   2  25        0.00        2.12      1.89 o 
  -4   2  25        0.02        3.74      1.80 o 
  -3   2  25       50.04       42.13      2.95 o 
  -2   2  25      128.94      132.40      4.45 o 
  -1   2  25      111.75      117.45      3.15 o 
   0   2  25      199.69      176.54      3.36 o 
   1   2  25      111.82      100.27      4.66 o 
   2   2  25      123.42      115.46      4.00 o 
   3   2  25        0.05       -0.44      1.70 o 
   4   2  25        0.40        1.24      1.98 o 
  -5   3  25        1.81        1.90      1.89 o 
  -4   3  25      128.96      120.57      4.85 o 
  -3   3  25       18.32       19.25      2.32 o 
  -2   3  25       69.09       84.81      3.76 o 
  -1   3  25      392.83      368.35      7.27 o 
   0   3  25        2.68        6.48      1.47 o 
   1   3  25        4.66        5.78      1.50 o 
   2   3  25        0.30        0.35      0.87 o 
   3   3  25       31.47       25.57      3.07 o 
  -5   4  25       32.47       26.71      3.03 o 
  -4   4  25        3.93        3.49      1.82 o 
  -3   4  25       26.74       29.89      2.71 o 
  -2   4  25        1.82        3.49      1.49 o 
  -1   4  25      113.58      105.57      4.29 o 
   0   4  25       29.55       29.87      2.53 o 
   1   4  25        1.27        2.66      1.32 o 
   2   4  25       19.41       19.98      2.35 o 
  -5   5  25        0.21       -0.80      1.85 o 
  -4   5  25        1.40        0.71      1.51 o 
  -3   5  25       45.81       51.37      3.47 o 
  -2   5  25       88.12       81.05      4.14 o 
  -1   5  25        6.50        7.29      1.87 o 
   0   5  25       16.52       16.69      2.50 o 
   1   5  25        2.34        3.41      1.64 o 
  -3   6  25        5.72        6.91      2.12 o 
  -2   6  25       29.93       36.57      3.25 o 
  -1   6  25        0.89        2.07      1.61 o 
   2  -6  26       16.11       16.36      2.93 o 
  -1  -5  26        0.38        0.81      1.71 o 
   0  -5  26       37.51       35.15      3.29 o 
   1  -5  26        6.64        3.38      2.04 o 
   2  -5  26        1.20        2.94      1.95 o 
   3  -5  26       60.23       45.15      3.54 o 
   4  -5  26       12.18       15.20      2.74 o 
  -2  -4  26        5.49        5.90      2.10 o 
  -1  -4  26        0.00       -0.58      1.09 o 
   0  -4  26       29.21       31.38      3.03 o 
   1  -4  26      188.70      156.19      5.34 o 
   2  -4  26       62.38       58.48      3.68 o 
   3  -4  26        0.02        0.66      1.54 o 
   4  -4  26        0.84       -0.82      1.21 o 
   5  -4  26       16.86       11.65      2.06 o 
  -3  -3  26       14.71       14.30      2.74 o 
  -2  -3  26       18.22       16.58      1.82 o 
  -1  -3  26       89.90       76.31      2.58 o 
   0  -3  26       51.85       46.72      2.83 o 
   1  -3  26       14.61       37.31      3.26 o 
   2  -3  26        0.00        2.79      1.55 o 
   3  -3  26        4.56        2.36      1.32 o 
   4  -3  26        8.27        8.04      1.71 o 
   5  -3  26        1.86       -0.04      1.57 o 
  -4  -2  26       21.91       22.20      3.25 o 
  -3  -2  26       10.47       13.44      2.64 o 
  -2  -2  26        3.25        4.25      1.33 o 
  -1  -2  26        1.97        9.78      2.26 o 
   0  -2  26       29.61       44.54      2.53 o 
   1  -2  26        1.76        1.80      1.37 o 
   2  -2  26      785.36      705.76      9.99 o 
   3  -2  26       75.03       75.09      2.71 o 
   4  -2  26       57.43       44.56      2.43 o 
   5  -2  26        1.44        3.78      2.75 o 
  -5  -1  26       51.51       46.25      3.94 o 
  -4  -1  26        3.98       12.92      2.79 o 
  -3  -1  26       28.42       25.84      2.08 o 
  -2  -1  26        1.93        7.17      1.34 o 
  -1  -1  26      504.14      489.19     35.92 o 
   0  -1  26       79.54       77.66      4.18 o 
   1  -1  26        6.28       10.41      1.80 o 
   2  -1  26       71.01       61.65      2.36 o 
   3  -1  26       63.57       75.21      6.72 o 
   4  -1  26        5.80        8.18      1.55 o 
   5  -1  26       24.10       37.07      3.98 o 
  -5   0  26        0.80        0.26      2.34 o 
  -4   0  26       11.46       11.66      2.68 o 
  -3   0  26       48.96       46.39      2.28 o 
  -2   0  26      256.73      265.98     22.02 o 
  -1   0  26      621.19      586.09     22.40 o 
   0   0  26      130.36      146.18      3.87 o 
   1   0  26      450.86      441.39     24.60 o 
   2   0  26       56.26       67.18      4.21 o 
   3   0  26      262.71      263.49      7.11 o 
   4   0  26        0.63        4.29      2.22 o 
   5   0  26        2.53        3.96      2.53 o 
  -5   1  26       10.56       11.43      2.86 o 
  -4   1  26      204.46      197.57      6.08 o 
  -3   1  26       45.97       45.94      3.13 o 
  -2   1  26      287.34      246.22     11.44 o 
  -1   1  26       16.60       27.25      1.63 o 
   0   1  26       54.29       53.78      1.98 o 
   1   1  26      299.56      289.14     12.22 o 
   2   1  26       61.48       70.15      2.42 o 
   3   1  26       91.47       85.04      4.23 o 
   4   1  26        9.92       15.43      2.89 o 
  -5   2  26        1.84        1.92      1.93 o 
  -4   2  26      128.40      130.41      4.99 o 
  -3   2  26      230.34      208.77      5.79 o 
  -2   2  26      655.70      612.15      9.20 o 
  -1   2  26        1.57        6.19      2.44 o 
   0   2  26       62.84       70.12      2.28 o 
   1   2  26       40.93       48.41      3.62 o 
   2   2  26      209.92      185.99      5.47 o 
   3   2  26       57.87       59.72      3.81 o 
   4   2  26       14.54       19.98      3.13 o 
  -5   3  26        0.25        1.87      1.89 o 
  -4   3  26        1.52        3.14      1.81 o 
  -3   3  26       11.76       13.53      2.22 o 
  -2   3  26       49.44       42.67      2.86 o 
  -1   3  26       15.68       26.85      2.55 o 
   0   3  26      125.79      104.61      4.00 o 
   1   3  26       94.58       87.71      3.75 o 
   2   3  26        1.03        3.43      1.15 o 
   3   3  26        4.21        7.89      2.36 o 
  -5   4  26        4.85        5.67      2.27 o 
  -4   4  26       11.52        6.68      2.10 o 
  -3   4  26       18.16       13.95      2.32 o 
  -2   4  26       46.58       44.85      3.01 o 
  -1   4  26       93.46       77.21      3.77 o 
   0   4  26       47.25       45.79      3.04 o 
   1   4  26       29.83       29.13      2.60 o 
   2   4  26        0.91        1.93      1.41 o 
  -4   5  26        0.14        0.33      1.62 o 
  -3   5  26      131.56      113.07      4.95 o 
  -2   5  26        1.12        2.72      1.70 o 
  -1   5  26        8.27        6.72      1.79 o 
   0   5  26       13.23       14.11      2.36 o 
   1   5  26        0.03        0.36      1.39 o 
  -2   6  26       12.48       15.99      2.66 o 
   0  -5  27        5.19        2.70      1.99 o 
   1  -5  27       17.23       19.79      2.98 o 
   2  -5  27      166.02      147.18      5.67 o 
   3  -5  27        1.52        3.97      2.01 o 
   4  -5  27       19.16       20.98      3.05 o 
  -2  -4  27       20.01       23.66      3.03 o 
  -1  -4  27        2.57        2.44      1.31 o 
   0  -4  27       29.34       27.09      2.96 o 
   1  -4  27       34.14       35.77      3.19 o 
   2  -4  27       56.94       53.11      3.62 o 
   3  -4  27        0.77        1.65      1.68 o 
   4  -4  27        0.07       -1.25      2.22 o 
  -3  -3  27       26.20       25.61      3.29 o 
  -2  -3  27        0.14       -0.44      1.15 o 
  -1  -3  27        6.93        9.69      2.21 o 
   0  -3  27        1.73        4.24      1.78 o 
   1  -3  27      597.61      590.08      9.60 o 
   2  -3  27        7.03        9.73      2.04 o 
   3  -3  27       76.03       59.12      3.57 o 
   4  -3  27        2.31        2.92      1.47 o 
   5  -3  27        8.17        4.02      1.62 o 
  -4  -2  27        0.68        4.55      2.36 o 
  -3  -2  27       14.11       16.79      2.79 o 
  -2  -2  27       96.79       96.31      7.64 o 
  -1  -2  27      190.56      184.97      3.66 o 
   0  -2  27       45.11       42.56      1.96 o 
   1  -2  27        7.96        9.70      1.97 o 
   2  -2  27      164.95      176.00      5.36 o 
   3  -2  27       60.24       53.53      2.47 o 
   4  -2  27       29.46       36.29      4.21 o 
   5  -2  27       25.67       34.22      4.07 o 
  -4  -1  27      163.40      147.70      5.69 o 
  -3  -1  27        8.67       11.14      1.70 o 
  -2  -1  27      231.34      202.19     11.95 o 
  -1  -1  27      235.50      251.01     14.10 o 
   0  -1  27        3.92        5.78      1.35 o 
   1  -1  27       22.92       25.54      2.41 o 
   2  -1  27      141.72      130.91      4.49 o 
   3  -1  27      118.33      118.02      3.21 o 
   4  -1  27       26.65       25.09      3.68 o 
   5  -1  27       94.42       90.18      5.05 o 
  -5   0  27        0.02       -0.23      2.28 o 
  -4   0  27       39.82       38.08      3.40 o 
  -3   0  27       47.32       39.99      2.35 o 
  -2   0  27      184.33      178.42     12.80 o 
  -1   0  27       24.28       84.51      2.53 o 
   0   0  27        0.08        3.11      1.12 o 
   1   0  27        3.17       18.92      1.40 o 
   2   0  27      117.87      113.07      2.85 o 
   3   0  27        1.45        3.09      1.59 o 
   4   0  27      113.71      106.54      5.01 o 
  -5   1  27      110.12      111.68      5.29 o 
  -4   1  27       13.87       26.81      3.00 o 
  -3   1  27      189.99      189.44      5.61 o 
  -2   1  27       51.31       42.41      2.04 o 
  -1   1  27       63.69       60.41      2.95 o 
   0   1  27        4.77        6.29      1.63 o 
   1   1  27       16.90       25.08      1.28 o 
   2   1  27      135.91      121.15      6.60 o 
   3   1  27       20.62       27.73      3.14 o 
   4   1  27        0.56        1.74      2.19 o 
  -5   2  27       16.91       19.70      3.09 o 
  -4   2  27        8.82       16.46      2.56 o 
  -3   2  27       26.93       36.73      2.86 o 
  -2   2  27       60.49      110.73      4.38 o 
  -1   2  27       10.48        9.15      1.29 o 
   0   2  27        0.00        1.98      0.85 o 
   1   2  27       79.92       73.74      4.73 o 
   2   2  27        4.33        6.80      1.96 o 
   3   2  27      134.43      110.84      4.89 o 
  -5   3  27        0.47        0.80      1.84 o 
  -4   3  27        9.23        4.95      1.96 o 
  -3   3  27       39.32       38.93      2.95 o 
  -2   3  27       42.54       34.55      2.70 o 
  -1   3  27      564.08      537.66      8.99 o 
   0   3  27        4.07        6.67      1.49 o 
   1   3  27        1.53        1.96      1.16 o 
   2   3  27        2.31        1.68      1.00 o 
   3   3  27       62.95       66.94      4.28 o 
  -5   4  27        0.25       -0.91      1.66 o 
  -4   4  27       10.80        8.81      2.26 o 
  -3   4  27        2.75        4.15      1.71 o 
  -2   4  27       97.82       97.14      4.28 o 
  -1   4  27       12.15       13.29      2.17 o 
   0   4  27        8.76        6.40      1.61 o 
   1   4  27        0.25        1.47      1.27 o 
   2   4  27       21.80       21.00      2.43 o 
  -4   5  27        5.07        3.78      1.95 o 
  -3   5  27        0.43        2.57      1.73 o 
  -2   5  27      110.19      113.81      4.92 o 
  -1   5  27       18.06       20.22      2.64 o 
   0   5  27        0.27        0.83      1.30 o 
   0  -5  28        0.33       -0.98      1.75 o 
   1  -5  28        8.70       13.19      2.78 o 
   2  -5  28       10.87       14.34      2.78 o 
   3  -5  28       36.47       32.12      3.22 o 
  -2  -4  28        0.51       -0.40      1.83 o 
  -1  -4  28       56.27       53.63      4.24 o 
   0  -4  28       23.48       25.37      2.97 o 
   1  -4  28       35.68       34.80      3.17 o 
   2  -4  28       35.71       40.32      3.28 o 
   3  -4  28       10.56       14.69      2.56 o 
   4  -4  28       20.01       16.21      2.71 o 
  -3  -3  28        2.18        3.18      2.17 o 
  -2  -3  28        0.45        2.75      1.33 o 
  -1  -3  28       71.49       72.03      2.61 o 
   0  -3  28      185.10      165.40      5.38 o 
   1  -3  28       47.54       60.42      3.75 o 
   2  -3  28      135.85      116.39      4.69 o 
   3  -3  28       92.16       81.88      4.11 o 
   4  -3  28        6.78        1.41      1.38 o 
   5  -3  28        2.40        4.10      1.70 o 
  -4  -2  28       38.88       36.55      3.59 o 
  -3  -2  28       60.47       56.55      3.43 o 
  -2  -2  28      253.31      227.76     14.54 o 
  -1  -2  28       34.72       43.25      2.52 o 
   0  -2  28       20.99       23.30      1.72 o 
   1  -2  28        9.81       11.19      2.17 o 
   2  -2  28      215.78      212.39      5.88 o 
   3  -2  28       26.64       27.17      2.64 o 
   4  -2  28       21.55       24.75      3.09 o 
   5  -2  28      118.65      115.39      5.65 o 
  -4  -1  28        0.21        5.18      2.50 o 
  -3  -1  28      105.87      101.28      8.74 o 
  -2  -1  28       78.42       80.39      2.72 o 
  -1  -1  28       19.65       29.67      2.60 o 
   0  -1  28       48.52       45.65      1.96 o 
   1  -1  28       10.63       13.94      2.13 o 
   2  -1  28      170.26      171.51      5.18 o 
   3  -1  28      552.75      521.05     11.85 o 
   4  -1  28        3.77        4.44      2.54 o 
   5  -1  28        0.51        5.99      2.82 o 
  -5   0  28        6.13        3.08      2.59 o 
  -4   0  28        3.39        4.87      2.29 o 
  -3   0  28      270.88      225.52     24.21 o 
  -2   0  28        2.86       20.21      2.39 o 
  -1   0  28       27.57       27.09      1.75 o 
   0   0  28        1.47        2.56      0.96 o 
   1   0  28        1.58        3.47      0.93 o 
   2   0  28        4.05        8.75      1.33 o 
   3   0  28       81.74       84.03      2.83 o 
   4   0  28       10.94       34.73      3.66 o 
  -5   1  28        0.28        8.54      2.78 o 
  -4   1  28        3.12        1.26      1.90 o 
  -3   1  28      155.70      136.69      4.97 o 
  -2   1  28       31.48       40.36      2.08 o 
  -1   1  28       10.58       15.21      2.05 o 
   0   1  28       50.89       42.56      1.89 o 
   1   1  28        1.14        1.57      0.84 o 
   2   1  28       62.83       58.41      2.30 o 
   3   1  28        0.01       -0.88      1.67 o 
   4   1  28        1.92        2.45      2.22 o 
  -5   2  28        3.61        9.02      2.56 o 
  -4   2  28       52.70       48.39      3.45 o 
  -3   2  28       25.83       32.17      2.80 o 
  -2   2  28      499.68      445.18      8.19 o 
  -1   2  28        0.24        2.86      1.02 o 
   0   2  28       12.77       15.46      1.49 o 
   1   2  28        0.26        0.78      0.64 o 
   2   2  28        1.64        2.98      1.00 o 
   3   2  28       10.26       10.66      2.49 o 
  -5   3  28        0.56        1.08      1.87 o 
  -4   3  28        9.14        6.74      2.08 o 
  -3   3  28        2.05        6.23      1.82 o 
  -2   3  28      121.59      123.27      4.65 o 
  -1   3  28       37.85       51.74      3.18 o 
   0   3  28       94.70       87.56      3.82 o 
   1   3  28       21.01       19.28      2.05 o 
   2   3  28        0.74        0.53      1.21 o 
   3   3  28        1.27        3.95      2.17 o 
  -5   4  28       16.75       13.62      2.76 o 
  -4   4  28       10.20        8.15      2.22 o 
  -3   4  28        6.46        3.85      1.70 o 
  -2   4  28       32.72       36.12      2.89 o 
  -1   4  28       23.52       20.88      2.33 o 
   0   4  28        0.11        0.46      1.18 o 
   1   4  28       44.63       49.92      3.28 o 
   2   4  28        9.83       13.34      2.30 o 
  -4   5  28        3.00        3.99      2.01 o 
  -3   5  28       13.72       22.53      2.93 o 
  -2   5  28        8.46       12.74      2.32 o 
  -1   5  28        5.22        8.32      1.97 o 
   0   5  28       12.85       19.52      2.66 o 
   0  -5  29        0.89       -1.01      1.71 o 
   1  -5  29       56.89       48.46      3.89 o 
   2  -5  29        8.81       12.84      2.77 o 
   3  -5  29       36.26       34.33      3.33 o 
  -2  -4  29       25.16       24.17      2.91 o 
  -1  -4  29        4.44        5.04      1.50 o 
   0  -4  29       13.86       10.79      2.43 o 
   1  -4  29      102.24       91.92      4.53 o 
   2  -4  29      141.74      120.02      5.06 o 
   3  -4  29       19.88       22.53      2.73 o 
   4  -4  29        0.05       -0.37      1.56 o 
  -3  -3  29       74.82       68.74      4.26 o 
  -2  -3  29        2.76        1.89      2.09 o 
  -1  -3  29        4.21        5.64      1.87 o 
   0  -3  29       37.99       41.23      3.31 o 
   1  -3  29      136.81      140.87      5.18 o 
   2  -3  29       94.62       82.81      4.10 o 
   3  -3  29        0.07        3.69      1.73 o 
   4  -3  29       16.08       15.41      2.63 o 
  -4  -2  29        0.91        2.28      2.30 o 
  -3  -2  29      152.63      138.91      4.90 o 
  -2  -2  29        3.79        5.12      1.42 o 
  -1  -2  29       19.96       21.28      1.80 o 
   0  -2  29       12.16       13.42      1.55 o 
   1  -2  29      352.88      347.63      7.48 o 
   2  -2  29       57.71       59.60      3.58 o 
   3  -2  29        3.47        6.03      1.89 o 
   4  -2  29        7.19        5.83      2.33 o 
  -4  -1  29        4.09        5.71      2.66 o 
  -3  -1  29        8.81       11.42      1.75 o 
  -2  -1  29       73.03       62.97      5.49 o 
  -1  -1  29       71.98       62.22      2.81 o 
   0  -1  29       33.38       33.57      1.86 o 
   1  -1  29      164.44      165.45      5.16 o 
   2  -1  29      135.82      129.53      4.71 o 
   3  -1  29       48.11       77.30     11.65 o 
   4  -1  29        4.19        3.46      2.63 o 
  -5   0  29        2.97        3.18      2.71 o 
  -4   0  29       22.37       21.39      3.16 o 
  -3   0  29        3.43        4.27      2.12 o 
  -2   0  29       24.38       24.44      1.85 o 
  -1   0  29       43.85       41.91      2.62 o 
   0   0  29        0.33        2.04      0.97 o 
   1   0  29       47.40       56.36      3.27 o 
   2   0  29        0.20       -1.55      1.22 o 
   3   0  29        1.03        4.54      1.33 o 
   4   0  29       80.74       82.75      4.67 o 
  -5   1  29       19.35       22.26      3.54 o 
  -4   1  29       31.29       30.26      3.01 o 
  -3   1  29       57.66       67.23      3.82 o 
  -2   1  29       17.88       34.46      2.04 o 
  -1   1  29      134.53      131.35      3.51 o 
   0   1  29       12.21       16.03      1.48 o 
   1   1  29      147.46      127.10      3.85 o 
   2   1  29       22.47       25.04      1.93 o 
   3   1  29       21.23       23.84      2.97 o 
   4   1  29       10.62       14.62      2.94 o 
  -5   2  29       17.40       28.14      3.31 o 
  -4   2  29       33.35       35.83      3.17 o 
  -3   2  29       60.58       57.86      3.50 o 
  -2   2  29      120.04      130.42      4.79 o 
  -1   2  29      250.46      251.31      4.61 o 
   0   2  29        2.21        3.70      1.77 o 
   1   2  29       13.71       13.25      1.44 o 
   2   2  29        3.66        3.78      1.71 o 
   3   2  29        1.53       -1.72      1.65 o 
  -5   3  29       16.58       12.20      2.63 o 
  -4   3  29        3.54        4.11      1.93 o 
  -3   3  29       43.09       38.35      3.02 o 
  -2   3  29       37.72       42.84      3.04 o 
  -1   3  29      153.84      154.44      5.11 o 
   0   3  29       32.12       33.90      2.62 o 
   1   3  29        1.42        1.90      1.22 o 
   2   3  29        7.69        6.43      1.71 o 
  -4   4  29        0.10        1.07      1.77 o 
  -3   4  29       15.52       13.33      2.38 o 
  -2   4  29       94.32       81.74      4.10 o 
  -1   4  29       81.06       75.14      3.91 o 
   0   4  29       20.58       19.54      2.29 o 
   1   4  29       13.71       18.95      2.50 o 
  -4   5  29       13.57       18.84      2.97 o 
  -3   5  29       26.52       26.50      2.87 o 
  -2   5  29       11.78       11.58      2.34 o 
  -1   5  29       31.82       27.87      2.78 o 
   0   5  29       17.44       21.11      2.54 o 
   0  -5  30       17.32       23.01      3.30 o 
   1  -5  30        0.66        1.37      2.05 o 
   2  -5  30       83.46       69.56      4.40 o 
   3  -5  30        6.91        8.83      2.52 o 
  -2  -4  30       10.94       13.47      2.74 o 
  -1  -4  30       42.61       42.46      3.52 o 
   0  -4  30       50.09       52.43      3.69 o 
   1  -4  30       17.28       22.03      3.04 o 
   2  -4  30        5.10        5.16      2.14 o 
   3  -4  30       16.98       17.10      2.76 o 
   4  -4  30        2.85        1.89      1.84 o 
  -3  -3  30        0.03        3.06      2.18 o 
  -2  -3  30        2.47        0.60      1.38 o 
  -1  -3  30        9.90       10.10      1.61 o 
   0  -3  30        1.10        2.03      1.78 o 
   1  -3  30       56.66       58.94      3.78 o 
   2  -3  30        1.47        1.45      1.58 o 
   3  -3  30       39.22       32.32      2.95 o 
   4  -3  30       43.00       39.98      3.30 o 
  -3  -2  30        0.51        2.76      1.95 o 
  -2  -2  30        2.15        2.07      1.31 o 
  -1  -2  30        5.36        4.98      2.25 o 
   0  -2  30      126.93      115.02      4.65 o 
   1  -2  30      512.71      473.32      8.80 o 
   2  -2  30      356.04      300.02      7.16 o 
   3  -2  30       73.26       64.61      3.73 o 
   4  -2  30       22.88       24.63      2.11 o 
  -4  -1  30        7.74       12.12      2.91 o 
  -3  -1  30        0.10        2.98      1.41 o 
  -2  -1  30       65.91       57.20      2.46 o 
  -1  -1  30        3.55       20.63      6.91 o 
   0  -1  30        8.11        7.08      1.83 o 
   1  -1  30       20.98       21.41      2.66 o 
   2  -1  30        7.76       31.11      2.87 o 
   3  -1  30       74.35       75.18      3.92 o 
   4  -1  30       27.23       31.87      3.56 o 
  -4   0  30       20.72       33.22      3.44 o 
  -3   0  30       63.32       66.34      7.15 o 
  -2   0  30        1.86        3.89      1.30 o 
  -1   0  30      130.84      136.39      8.15 o 
   0   0  30      446.28      463.35     10.22 o 
   1   0  30      223.89      225.33      5.91 o 
   2   0  30        2.64        1.57      1.70 o 
   3   0  30       25.23       23.06      1.97 o 
   4   0  30        3.73        9.00      2.60 o 
  -5   1  30       25.77       32.07      3.64 o 
  -4   1  30        0.58        2.47      1.96 o 
  -3   1  30      518.47      477.16      9.12 o 
  -2   1  30       73.29       84.55      2.85 o 
  -1   1  30       12.27       23.42      1.74 o 
   0   1  30        7.59        8.18      1.27 o 
   1   1  30       20.36       30.46      1.77 o 
   2   1  30       50.46       57.04      3.41 o 
   3   1  30        3.79        2.37      1.91 o 
   4   1  30       53.80       46.16      3.93 o 
  -5   2  30      101.72       88.20      4.90 o 
  -4   2  30       18.58       15.33      2.62 o 
  -3   2  30       67.82       61.06      3.64 o 
  -2   2  30       26.67       33.28      2.89 o 
  -1   2  30      486.40      471.52      6.02 o 
   0   2  30      173.22      164.99      3.59 o 
   1   2  30        0.48        1.35      0.89 o 
   2   2  30        6.84        6.72      1.98 o 
   3   2  30        5.81        4.31      2.09 o 
  -5   3  30        0.04       -0.55      1.91 o 
  -4   3  30        5.13        4.40      1.98 o 
  -3   3  30      117.46      100.74      4.52 o 
  -2   3  30       12.39       12.15      2.12 o 
  -1   3  30       50.75       49.95      3.13 o 
   0   3  30       22.90       23.22      2.32 o 
   1   3  30        1.36        1.36      1.22 o 
   2   3  30        0.16        0.47      1.11 o 
  -4   4  30        6.92        7.28      2.26 o 
  -3   4  30        0.28        1.98      1.56 o 
  -2   4  30        6.66        7.82      1.97 o 
  -1   4  30       19.21       20.21      2.36 o 
   0   4  30       66.20       56.30      3.48 o 
   1   4  30       18.82       20.56      2.59 o 
  -3   5  30        0.00        2.00      1.65 o 
  -2   5  30       54.70       52.70      3.64 o 
  -1   5  30        2.87        3.83      1.68 o 
   1  -5  31        0.70        0.41      1.98 o 
   2  -5  31        5.24        9.15      2.57 o 
  -1  -4  31        9.38       10.86      2.57 o 
   0  -4  31       20.69       21.68      3.10 o 
   1  -4  31        0.02       -0.28      1.82 o 
   2  -4  31        0.12        0.25      1.70 o 
   3  -4  31        0.92        2.84      1.86 o 
  -2  -3  31       11.07       11.25      1.83 o 
  -1  -3  31       10.59       11.70      2.80 o 
   0  -3  31        1.65        2.07      1.81 o 
   1  -3  31      139.66      129.56      5.15 o 
   2  -3  31       12.00        9.30      2.30 o 
   3  -3  31        0.47        0.58      1.47 o 
   4  -3  31        0.21        2.02      1.79 o 
  -3  -2  31        9.77        7.80      1.69 o 
  -2  -2  31        1.21        1.00      1.32 o 
  -1  -2  31       29.42       21.89      1.95 o 
   0  -2  31      120.79      118.77      4.81 o 
   1  -2  31        1.87       10.59      2.24 o 
   3  -2  31       87.90       76.69      4.03 o 
   4  -2  31        0.35        0.94      1.65 o 
  -4  -1  31        4.87        6.76      2.67 o 
  -3  -1  31       41.92       41.91      2.36 o 
  -2  -1  31       51.88       52.79      5.21 o 
  -1  -1  31      186.28      158.03      5.17 o 
   0  -1  31      403.47      444.84     17.50 o 
   1  -1  31       15.27       13.65      2.39 o 
   2  -1  31      285.87      256.95      6.58 o 
   3  -1  31      100.99       95.49      4.39 o 
   4  -1  31       86.97      103.57      5.01 o 
  -4   0  31      175.80      163.74      6.11 o 
  -3   0  31        1.11        1.10      1.33 o 
  -2   0  31        2.02        0.85      1.16 o 
  -1   0  31        0.93       35.75      2.78 o 
   1   0  31        7.60       23.78      2.74 o 
   2   0  31        5.68        4.95      1.99 o 
   3   0  31        0.16       -1.11      1.44 o 
   4   0  31       40.83       47.20      3.88 o 
  -5   1  31       55.25       64.29      4.57 o 
  -4   1  31        2.38        2.80      2.09 o 
  -3   1  31       66.15       85.15      4.32 o 
  -2   1  31      413.88      333.49     19.55 o 
  -1   1  31       33.58       29.54      1.91 o 
   0   1  31      461.39      481.54      5.87 o 
   1   1  31       98.31       99.53      3.01 o 
   2   1  31       27.17       27.91      2.79 o 
   3   1  31       81.18       73.73      4.08 o 
  -5   2  31        1.96       13.54      3.00 o 
  -4   2  31        3.84       -0.58      1.61 o 
  -3   2  31        4.42        9.44      2.20 o 
  -2   2  31       11.55       37.19      3.09 o 
  -1   2  31       32.39       52.27     10.37 o 
   0   2  31       39.05       49.10      2.23 o 
   1   2  31       20.09       16.07      1.59 o 
   2   2  31       32.52       29.96      2.79 o 
   3   2  31       24.06       24.99      3.04 o 
  -4   3  31       12.78       14.81      2.66 o 
  -3   3  31       11.12        9.39      2.16 o 
  -2   3  31       42.12       37.88      2.94 o 
  -1   3  31      107.93       98.52      4.27 o 
   0   3  31        0.00       -0.63      1.02 o 
   1   3  31        3.96        4.62      1.46 o 
  -4   4  31        2.42        3.76      2.02 o 
  -3   4  31        3.87        7.75      2.07 o 
  -2   4  31        6.29        3.92      1.69 o 
  -1   4  31        0.00        1.02      1.31 o 
   0   4  31       11.91        9.64      1.99 o 
   1   4  31        0.15        1.66      1.35 o 
  -2   5  31        3.30        5.21      1.93 o 
  -1   5  31        2.17        0.86      1.46 o 
  -1  -4  32       22.32       26.42      3.38 o 
   0  -4  32       36.13       29.87      3.31 o 
   1  -4  32        6.78        8.50      2.42 o 
   2  -4  32       18.66       22.38      3.13 o 
   3  -4  32        9.34        7.92      2.39 o 
  -2  -3  32        0.33        0.52      1.43 o 
  -1  -3  32       22.95       23.49      1.97 o 
   0  -3  32       48.92       39.64      3.35 o 
   1  -3  32       42.30       49.42      3.63 o 
   2  -3  32       11.18       12.61      2.46 o 
   3  -3  32        0.34       -0.20      1.50 o 
   4  -3  32        0.01       -1.49      1.54 o 
  -3  -2  32        0.03        0.92      1.45 o 
  -2  -2  32        3.50        0.42      1.56 o 
  -1  -2  32        4.31        1.25      2.03 o 
   0  -2  32      153.58      143.08      5.27 o 
   1  -2  32        1.78        2.74      1.72 o 
   2  -2  32      303.04      252.87      6.83 o 
   3  -2  32       85.05       82.69      4.23 o 
   4  -2  32        1.93        2.48      1.89 o 
  -4  -1  32       69.13       58.40      4.27 o 
  -3  -1  32        2.04        3.13      1.47 o 
  -2  -1  32       27.70       27.43      2.11 o 
  -1  -1  32        8.75       18.40      4.89 o 
   0  -1  32       65.85       88.13      3.60 o 
   1  -1  32       80.58       76.09      4.02 o 
   2  -1  32        7.06       12.62      2.29 o 
   3  -1  32       25.05       28.33      2.94 o 
  -4   0  32        4.35        7.34      2.61 o 
  -3   0  32       33.49       24.35      2.11 o 
  -2   0  32        4.23        3.96      1.42 o 
  -1   0  32      337.16      285.87      7.01 o 
   0   0  32      283.42      306.10     12.16 o 
   1   0  32      224.06      201.76      5.90 o 
   2   0  32        4.69        3.95      1.92 o 
   3   0  32       20.56       22.64      2.93 o 
   4   0  32        5.50       14.89      2.88 o 
  -4   1  32       11.54       11.92      2.70 o 
  -3   1  32       22.21       34.51      3.11 o 
  -2   1  32        2.54       34.63      2.97 o 
  -1   1  32       23.24       24.86      1.89 o 
   0   1  32       47.16       71.58      2.59 o 
   1   1  32      105.00      104.26      4.44 o 
   2   1  32       34.63       35.58      3.11 o 
   3   1  32        1.30        2.47      1.90 o 
  -4   2  32       14.81       18.19      2.85 o 
  -3   2  32        9.06       11.63      2.38 o 
  -2   2  32      568.26      500.59      9.26 o 
  -1   2  32        0.37        2.18      1.16 o 
   0   2  32       82.67       86.81      2.83 o 
   1   2  32        3.89        2.03      1.01 o 
   3   2  32       24.07       26.33      3.30 o 
  -4   3  32       42.73       48.48      3.65 o 
  -3   3  32        3.54        3.66      1.83 o 
  -2   3  32        7.03        4.63      1.71 o 
  -1   3  32       44.52       47.72      3.20 o 
   0   3  32       40.02       36.30      2.83 o 
   1   3  32       97.04       90.68      4.14 o 
  -4   4  32        0.90       -1.60      1.67 o 
  -3   4  32       22.89       23.31      2.72 o 
  -2   4  32       14.44       16.55      2.54 o 
  -1   4  32        3.94        5.71      1.80 o 
   0   4  32        5.66        6.68      1.84 o 
  -1  -4  33        0.68        1.39      2.19 o 
   0  -4  33       10.76       11.49      2.74 o 
   1  -4  33        1.93        1.24      1.93 o 
   2  -4  33        2.86        1.76      1.93 o 
   3  -4  33        0.36        1.88      1.87 o 
  -2  -3  33       35.91       27.15      2.29 o 
  -1  -3  33        0.28        0.21      1.94 o 
   0  -3  33       35.93       39.03      3.40 o 
   1  -3  33       91.61       79.67      4.34 o 
   2  -3  33        3.00        3.63      1.91 o 
   3  -3  33       25.24       23.43      2.80 o 
  -3  -2  33       16.18       14.92      2.08 o 
  -2  -2  33       56.92       49.03      2.55 o 
  -1  -2  33        0.46        3.13      1.39 o 
   0  -2  33      188.20      175.80      5.85 o 
   1  -2  33      228.97      213.72      6.37 o 
   2  -2  33       54.09       53.24      3.61 o 
   3  -2  33       33.19       28.06      2.91 o 
   4  -2  33       28.38       25.19      2.95 o 
  -3  -1  33       98.27       88.82      6.85 o 
  -2  -1  33        8.65        9.49      1.66 o 
  -1  -1  33        5.49       12.32      3.65 o 
   0  -1  33       82.80       96.39      4.49 o 
   1  -1  33       22.39       23.84      2.84 o 
   2  -1  33        0.09       -0.02      1.55 o 
   3  -1  33       25.48       25.86      2.85 o 
  -4   0  33       15.07       13.48      3.00 o 
  -3   0  33        0.11        0.32      1.31 o 
  -2   0  33        0.03       -1.30      1.15 o 
  -1   0  33       63.58       87.87      3.85 o 
   0   0  33        0.18        6.21      1.34 o 
   1   0  33       56.81       62.46      3.77 o 
   2   0  33       25.14       24.69      2.97 o 
   3   0  33        4.97        5.47      2.14 o 
  -4   1  33       81.27       81.55      4.62 o 
  -3   1  33       63.34       53.02      3.72 o 
  -2   1  33       49.56       50.46      2.56 o 
  -1   1  33       17.68       22.11      1.84 o 
   0   1  33       44.95       53.81      2.38 o 
   1   1  33       10.48       15.40      2.52 o 
   2   1  33        0.50        4.46      1.92 o 
  -4   2  33        0.24        1.58      1.93 o 
  -3   2  33       88.35       88.27      4.42 o 
  -2   2  33       14.40       45.83      3.35 o 
  -1   2  33      257.29      250.31      7.33 o 
   0   2  33      201.51      188.01      4.87 o 
   1   2  33       74.45       72.33      2.63 o 
  -4   3  33        0.37        0.07      1.80 o 
  -3   3  33       14.18       14.57      2.60 o 
  -2   3  33        1.43        1.83      1.57 o 
  -1   3  33       81.27       71.93      3.85 o 
   0   3  33       72.02       76.26      3.91 o 
   1   3  33        1.35        2.17      1.44 o 
  -3   4  33        0.38        0.74      1.54 o 
  -2   4  33        3.69        3.08      1.64 o 
  -1   4  33        1.44        1.33      1.38 o 
   0   4  33        1.56        4.25      1.70 o 
   0  -4  34       13.00       10.56      2.78 o 
   1  -4  34        6.93        6.62      2.51 o 
   2  -4  34       25.40       25.87      3.41 o 
  -2  -3  34        4.23        2.94      1.64 o 
  -1  -3  34      124.92      113.92      5.18 o 
   0  -3  34       60.28       63.95      4.08 o 
   1  -3  34       32.72       39.16      3.44 o 
   2  -3  34        0.72        0.98      1.66 o 
   3  -3  34       10.56       13.19      2.67 o 
  -3  -2  34       36.71       37.55      4.23 o 
  -2  -2  34        4.14        4.94      1.61 o 
  -1  -2  34        1.41        2.81      1.41 o 
   0  -2  34       12.65       19.95      2.92 o 
   1  -2  34       14.13       18.36      2.77 o 
   2  -2  34       15.85       18.32      2.78 o 
   3  -2  34        0.43       -0.44      1.57 o 
  -3  -1  34        3.06        5.61      2.55 o 
  -2  -1  34       98.54       80.24      7.97 o 
  -1  -1  34      145.92      146.13      9.66 o 
   0  -1  34      173.43      159.82      5.60 o 
   1  -1  34       45.28       44.74      3.40 o 
   2  -1  34       29.48       32.03      3.06 o 
   3  -1  34       32.26       28.10      3.01 o 
  -4   0  34        3.42        7.03      2.75 o 
  -3   0  34       15.16       16.60      2.05 o 
  -2   0  34       12.95       12.94      2.63 o 
  -1   0  34       19.75       20.06      1.98 o 
   0   0  34       83.74       77.86      5.62 o 
   1   0  34        1.09        5.47      2.02 o 
   2   0  34       18.83       22.77      2.95 o 
   3   0  34       21.66       26.15      3.23 o 
  -4   1  34      119.73      109.27      5.29 o 
  -3   1  34       33.85       32.06      3.17 o 
  -2   1  34       15.75       12.08      1.75 o 
  -1   1  34       94.75       89.78      7.37 o 
   0   1  34      184.76      192.71      6.18 o 
   1   1  34       40.13       46.96      3.40 o 
   2   1  34       90.53       87.16      4.25 o 
  -4   2  34        0.03        0.14      1.89 o 
  -3   2  34       78.87       82.63      4.33 o 
  -2   2  34        2.56        6.72      2.01 o 
  -1   2  34        5.49       11.71      2.13 o 
   0   2  34       31.51       36.16      2.68 o 
   1   2  34        2.10       13.77      4.21 o 
  -4   3  34        2.32        0.47      1.84 o 
  -3   3  34        5.36        3.73      1.90 o 
  -2   3  34        4.02        3.00      1.71 o 
  -1   3  34       26.15       30.97      2.82 o 
   0   3  34       65.03       61.56      3.63 o 
   1   3  34       44.52       36.28      2.94 o 
  -3   4  34        3.70        2.87      1.86 o 
  -2   4  34        8.97        9.41      2.25 o 
  -1   4  34        8.21        8.20      2.08 o 
   0   4  34       59.00       65.67      3.98 o 
   1  -4  35        8.11        9.61      2.71 o 
   2  -4  35        0.21        0.93      1.92 o 
  -1  -3  35        0.14        1.65      2.07 o 
   0  -3  35       46.58       49.24      3.77 o 
   1  -3  35       10.67       14.71      2.74 o 
   2  -3  35        7.84        4.16      2.12 o 
   3  -3  35        0.80        1.70      1.83 o 
  -2  -2  35       49.18       50.75      2.70 o 
  -1  -2  35      144.13      129.32      3.64 o 
   0  -2  35        0.15       -0.48      1.73 o 
   1  -2  35        0.37        0.88      1.77 o 
   2  -2  35       30.04       27.98      2.96 o 
   3  -2  35       10.54        9.82      2.45 o 
  -3  -1  35        2.38        2.29      1.53 o 
  -2  -1  35        0.06        2.98      1.40 o 
  -1  -1  35       49.06       49.37      2.49 o 
   0  -1  35      117.17      119.97      5.06 o 
   1  -1  35       63.45       59.43      3.78 o 
   2  -1  35        0.28        1.41      1.80 o 
   3  -1  35       22.97       22.41      3.09 o 
  -3   0  35        7.01        6.70      1.70 o 
  -2   0  35       25.27       27.15      2.74 o 
  -1   0  35       27.61       26.08      2.07 o 
   0   0  35        0.10        7.58      1.53 o 
   1   0  35        1.80        4.86      2.06 o 
   2   0  35        1.32        1.95      1.84 o 
   3   0  35       27.06       26.96      3.06 o 
  -4   1  35        0.08        5.40      2.46 o 
  -3   1  35       36.06       36.30      3.32 o 
  -2   1  35        1.39        2.71      1.35 o 
  -1   1  35       30.95       41.88      3.51 o 
   0   1  35      105.90      123.45      3.41 o 
   1   1  35       69.05       60.14      3.78 o 
   2   1  35        1.36        2.79      1.94 o 
  -4   2  35       22.44       25.82      3.41 o 
  -3   2  35       10.76       16.89      2.75 o 
  -2   2  35       82.46       72.45      4.05 o 
  -1   2  35        0.24       -0.09      1.05 o 
   0   2  35       21.41       21.90      1.81 o 
   1   2  35       59.90       58.31      3.72 o 
  -3   3  35        5.20        8.36      2.34 o 
  -2   3  35        6.09        1.85      1.69 o 
  -1   3  35        8.30       14.36      2.42 o 
   0   3  35        4.39        4.79      1.75 o 
   1   3  35        2.60        2.56      1.58 o 
  -2   4  35        0.83        0.52      1.50 o 
  -1   4  35        7.40       11.49      2.32 o 
  -1  -3  36       17.04       13.54      3.02 o 
   0  -3  36       65.23       56.31      4.04 o 
   1  -3  36       36.21       33.86      3.41 o 
   2  -3  36        4.35        1.21      1.89 o 
  -2  -2  36        0.31        0.16      1.42 o 
  -1  -2  36       22.02       29.05      3.28 o 
   0  -2  36       20.78       19.85      3.05 o 
   1  -2  36       41.08       36.74      3.33 o 
   2  -2  36        0.09        1.86      1.85 o 
   3  -2  36        1.93        3.03      1.98 o 
  -3  -1  36        1.22        1.31      1.49 o 
  -2  -1  36       63.67       54.98      2.68 o 
  -1  -1  36        3.42        5.38      1.48 o 
   0  -1  36       21.03       24.43      3.15 o 
   1  -1  36        3.26        7.41      2.28 o 
   2  -1  36       14.53       14.46      2.76 o 
   3  -1  36        9.40        8.83      2.43 o 
  -3   0  36       27.31       26.56      2.21 o 
  -2   0  36        7.37        8.02      2.33 o 
  -1   0  36        0.29        0.59      1.26 o 
   0   0  36      340.36      339.84      8.07 o 
   1   0  36        2.59        3.01      2.01 o 
   2   0  36        0.92        0.76      1.89 o 
   3   0  36        0.17       -0.92      1.75 o 
  -3   1  36       29.56       26.41      3.04 o 
  -2   1  36       30.82       30.06      3.96 o 
  -1   1  36        0.61        3.18      1.31 o 
   0   1  36        9.26        9.36      1.79 o 
   1   1  36        5.00        8.32      2.25 o 
   2   1  36        4.39        3.13      2.11 o 
  -3   2  36       10.37       12.44      2.59 o 
  -2   2  36        2.89        6.67      2.13 o 
  -1   2  36       18.69       17.03      1.88 o 
   0   2  36       14.09       19.82      1.93 o 
   1   2  36       50.48       55.98      3.75 o 
  -3   3  36        0.35        1.18      1.77 o 
  -2   3  36        0.37        0.14      1.52 o 
  -1   3  36       29.28       25.83      2.77 o 
   0   3  36       35.59       31.45      2.87 o 
   0  -3  37        8.27       12.55      2.85 o 
   1  -3  37       46.52       37.80      3.55 o 
   2  -3  37        0.00       -0.75      1.67 o 
  -2  -2  37        0.34       -0.86      1.40 o 
  -1  -2  37        1.97        3.74      2.32 o 
   0  -2  37       16.05       18.79      3.08 o 
   1  -2  37       54.49       52.79      3.81 o 
   2  -2  37       36.22       33.44      3.20 o 
  -2  -1  37        0.31        0.90      1.40 o 
  -1  -1  37       61.81       52.29      5.13 o 
   0  -1  37        0.29        0.55      1.77 o 
   1  -1  37        0.30        0.82      1.71 o 
   2  -1  37       26.85       25.05      2.97 o 
  -3   0  37       26.04       26.94      3.01 o 
  -2   0  37        0.99        0.58      1.32 o 
  -1   0  37       11.93       13.42      1.85 o 
   0   0  37        1.45       12.65      2.58 o 
   1   0  37        3.00        1.86      1.92 o 
   2   0  37        8.35        9.37      2.52 o 
  -3   1  37       15.04       15.99      2.93 o 
  -2   1  37        6.57        6.40      1.56 o 
  -1   1  37       11.72       10.34      1.69 o 
   0   1  37        0.03        1.21      1.19 o 
   1   1  37       16.48       18.16      2.93 o 
   2   1  37        8.74        6.83      2.33 o 
  -3   2  37       14.25       10.49      2.53 o 
  -2   2  37        8.71        7.58      2.24 o 
  -1   2  37       36.28       44.23      3.31 o 
   0   2  37        2.00        2.67      1.21 o 
   1   2  37        2.38        7.05      2.22 o 
  -2   3  37        0.28       -0.26      1.51 o 
  -1   3  37       54.39       39.68      3.28 o 
   0   3  37        6.70       10.23      2.15 o 
   1  -3  38       26.66       28.46      3.59 o 
  -1  -2  38       33.02       40.75      3.75 o 
   0  -2  38       37.53       35.25      3.46 o 
   1  -2  38       27.12       25.56      3.35 o 
   2  -2  38        0.13        1.13      1.86 o 
  -2  -1  38        5.04        3.24      1.59 o 
  -1  -1  38        0.16        1.19      2.05 o 
   0  -1  38        3.07        2.80      2.10 o 
   1  -1  38       85.12       78.43      4.44 o 
   2  -1  38        0.54        1.51      1.93 o 
  -3   0  38        0.05        0.11      1.42 o 
  -2   0  38       12.30       14.51      1.99 o 
  -1   0  38       57.68       47.67      3.40 o 
   0   0  38       82.75       72.54      4.28 o 
   1   0  38       62.42       63.24      4.05 o 
   2   0  38       39.35       42.39      3.55 o 
  -3   1  38        1.97        2.87      2.12 o 
  -2   1  38        2.79        3.50      1.50 o 
  -1   1  38       68.36       68.53      2.89 o 
   0   1  38        9.25        6.70      2.36 o 
   1   1  38        0.43        1.35      1.89 o 
  -3   2  38        3.33        1.48      1.96 o 
  -2   2  38        0.02        2.29      1.91 o 
  -1   2  38       44.98       40.80      2.40 o 
   0   2  38       35.63       36.88      3.05 o 
   1   2  38        1.83        6.52      2.25 o 
  -1   3  38       25.98       27.69      2.98 o 
  -1  -2  39        4.50        4.51      2.51 o 
   0  -2  39        5.37        2.66      2.25 o 
   1  -2  39        3.02        3.37      2.16 o 
  -2  -1  39       11.06       10.32      1.94 o 
  -1  -1  39        1.08       -0.12      2.01 o 
   0  -1  39       73.06       76.84      4.54 o 
   1  -1  39        1.66        5.74      2.29 o 
   2  -1  39        1.11       -0.68      1.78 o 
  -2   0  39        6.39        7.80      1.76 o 
  -1   0  39       34.92       41.34      3.10 o 
   0   0  39        1.08        0.96      2.07 o 
   1   0  39       25.59       25.04      3.40 o 
  -2   1  39       15.26       15.83      2.06 o 
  -1   1  39        6.08       14.98      1.91 o 
   0   1  39       82.13       75.76      4.49 o 
   1   1  39       12.55       10.92      2.59 o 
  -2   2  39       12.97       16.03      2.86 o 
  -1   2  39        5.35        7.84      1.60 o 
   0   2  39        2.58        2.56      1.33 o 
  -1  -1  40       14.77       17.13      3.23 o 
   0  -1  40       43.74       50.66      3.94 o 
   1  -1  40        7.99        8.12      2.62 o 
  -2   0  40       42.02       39.78      2.55 o 
  -1   0  40       28.72       28.46      2.35 o 
   0   0  40       44.74       56.01      4.02 o 
   1   0  40        6.16        6.71      2.47 o 
  -2   1  40        2.01        4.16      1.56 o 
  -1   1  40        1.20        0.29      1.32 o 
   0   1  40       28.67       39.83      3.63 o 
   0  -1  41        0.08        1.63      2.15 o 
  -1   0  41       32.07       27.31      3.38 o 
   0   0  41        0.03        1.50      2.12 o 
                                                 
